# Supplementary material for: Coxiella burnetii Strains Elicit Distinct Inflammatory Responses in Human Macrophages
Source: Pathogens. 2025 Oct 29;14(11):1101. doi: 10.3390/pathogens14111101 (PMC12655803; doi:10.3390/pathogens14111101)
Supplement: Supplementary file 1 [file pathogens-14-01101-s001.zip › Table S1.xlsx]

## Sheet: NMI-hAMs
ID	Entrez Gene Name	Expr Log Ratio	Expr p-value	Location	Type(s)
CCL15	C-C motif chemokine ligand 15	6.221	2.73e-51	Extracellular Space	cytokine
SOD2_1		4.827	2.02e-19
AC108676.1		-25.809	3.93e-19
CCL4	C-C motif chemokine ligand 4	3.021	1.47e-13	Extracellular Space	cytokine
CLEC4E	C-type lectin domain family 4 member E	2.726	1.88e-12	Plasma Membrane	other
INMT-MINDY4	INMT-MINDY4 readthrough (NMD candidate)	-21.019	1.69e-11	Other	other
TNFAIP6	TNF alpha induced protein 6	3.569	2.43e-10	Extracellular Space	other
CCL4L2	C-C motif chemokine ligand 4 like 1	3.863	3.04e-10	Plasma Membrane	other
AP001021.1		24.293	9.91e-10
CXCL8	C-X-C motif chemokine ligand 8	4.042	5.85e-09	Extracellular Space	cytokine
UFC1	ubiquitin-fold modifier conjugating enzyme 1	24.887	2.03e-08	Cytoplasm	enzyme
S100A8	S100 calcium binding protein A8	3.164	3.05e-08	Cytoplasm	other
CCL23	C-C motif chemokine ligand 23	2.772	5.37e-08	Extracellular Space	cytokine
NCF1B	neutrophil cytosolic factor 1B pseudogene	2.693	2.67e-07	Other	other
NUP62	nucleoporin 62	-30	5.16e-07	Nucleus	transporter
TNFRSF4	TNF receptor superfamily member 4	3.946	5.42e-07	Plasma Membrane	transmembrane receptor
CCL5	C-C motif chemokine ligand 5	3.501	5.61e-07	Extracellular Space	cytokine
TNIP3	TNFAIP3 interacting protein 3	2.615	5.89e-07	Cytoplasm	other
AC093503.2		-30	6.05e-07
LIVAR	liver cell viability associated lncRNA	-24.963	6.69e-07	Other	other
AC012459.1		-28.717	4.39e-06
CST2	cystatin SA	2.71	4.61e-06	Extracellular Space	other
KPNA2P3		21.077	6.21e-06	Other	other
AC008277.1		-23.727	9.44e-06
NCLP1	nucleolin pseudogene 1	-27.536	1.18e-05	Other	other
AC005224.3		-22.151	1.18e-05
ZNF20	zinc finger protein 20	27.011	1.48e-05	Nucleus	transcription regulator
AL360178.1		-23.304	1.62e-05
AL355102.1		23.034	1.79e-05
AC089999.1		-26.513	4.62e-05
CD38	CD38 molecule	2.783	5.29e-05	Plasma Membrane	enzyme
HMBOX1-IT1	HMBOX1 intronic transcript 1	-26.203	5.29e-05	Other	other
AL049839.2		-26.165	5.29e-05
AC093227.3		-25.953	6.62e-05
CCL3L1	C-C motif chemokine ligand 3 like 1	3.021	6.75e-05	Plasma Membrane	other
NCF1	neutrophil cytosolic factor 1	2.061	8.72e-05	Cytoplasm	enzyme
IL32	interleukin 32	2.564	8.74e-05	Extracellular Space	cytokine
AL354956.1		-25.179	9.7e-05
EBI3	Epstein-Barr virus induced 3	3.238	0.000112	Extracellular Space	cytokine
FOLR1	folate receptor alpha	-25.502	0.000112	Plasma Membrane	transporter
GEN1	GEN1 Holliday junction 5' flap endonuclease	-24.983	0.000112	Cytoplasm	enzyme
LINC02672		-20.129	0.000112	Other	other
PVALB	parvalbumin	1.765	0.000196	Cytoplasm	other
MCOLN2	mucolipin 2	1.678	0.000216	Plasma Membrane	ion channel
PDE6G	phosphodiesterase 6G	1.548	0.000277	Cytoplasm	enzyme
AC007877.1		-24.156	0.000341
NFKBIA	NFKB inhibitor alpha	1.362	0.000626	Cytoplasm	transcription regulator
CNPY1	canopy FGF signaling regulator 1	-23.5	0.000659	Other	other
AC092140.1		-23.669	0.000695
CFP	complement factor properdin	3.078	0.000753	Extracellular Space	other
CCL18	C-C motif chemokine ligand 18	2.763	0.000927	Extracellular Space	cytokine
AL606807.1		2.663	0.00101
LINC02456	long intergenic non-protein coding RNA 2456	23.014	0.00103	Other	other
OR52A5	olfactory receptor family 52 subfamily A member 5	22.841	0.00123	Plasma Membrane	G-protein coupled receptor
LINC02384	long intergenic non-protein coding RNA 2384	2.83	0.0013	Other	other
AC023906.4		-22.739	0.0013
AC245164.1		-22.718	0.0013
AC003005.1		-22.523	0.0013
AC000123.1	zinc finger protein 800	17.404	0.00131	Other	other
AL365204.1		22.62	0.00136
AF240627.1	MIR548X host gene	-22.632	0.00138	Other	other
AC006557.4		-22.524	0.0015
FP236383.4		21.759	0.0015
SULT1A4	sulfotransferase family 1A member 3	-22.416	0.00151	Cytoplasm	enzyme
ZBTB20-AS5	ZBTB20 antisense RNA 5	-22.421	0.00151	Other	other
FP236383.5		21.698	0.00151
FP671120.6		21.711	0.00151
AC104452.1		-22.237	0.00175
AC106738.1		22.179	0.00194
WFDC21P	WAP four-disulfide core domain 21, pseudogene	2.65	0.00203	Other	other
AC005798.1		-22.13	0.00203
IGLC2	immunoglobulin lambda constant 2	-20.417	0.00208	Extracellular Space	other
AC079030.1		-22	0.00215
AC093433.2		21.966	0.00219
MIR133A1HG	MIR133A1 host gene	-21.82	0.00221	Other	other
AC112907.1		-19.964	0.00221
TRIM46	tripartite motif containing 46	-16.729	0.00239	Cytoplasm	other
AC068860.1		-21.812	0.00239
AP000402.1	long intergenic non-protein coding RNA 1692	-21.795	0.00243	Other	other
AC245389.1		-21.81	0.00243
NCF1C	neutrophil cytosolic factor 1C pseudogene	2.102	0.00253	Cytoplasm	other
RN7SK	RNA component of 7SK nuclear ribonucleoprotein	-21.919	0.00253	Nucleus	other
AC084125.4		-21.702	0.00253
AC097359.3		21.722	0.00253
LINC00917	long intergenic non-protein coding RNA 917	21.665	0.00254	Other	other
IL1B	interleukin 1 beta	2.223	0.00269	Extracellular Space	cytokine
AC110285.5		-21.584	0.0028
AC142086.6		-21.571	0.00315
AC069023.1		-8.758	0.0032
AC092810.4		21.424	0.0032
AC068234.1		21.107	0.00336
AC008883.1		-18.159	0.00349
AL031710.2		21.256	0.00349
TNFAIP3	TNF alpha induced protein 3	1.239	0.00352	Nucleus	enzyme
AC004890.2		-21.218	0.00352
AL139351.2		21.255	0.00352
LDHC	lactate dehydrogenase C	-5.505	0.00353	Cytoplasm	enzyme
AC007922.1		-21.343	0.00356
ALDH2	aldehyde dehydrogenase 2 family member	1.349	0.00358	Cytoplasm	enzyme
AC034102.5		8.832	0.00358
MIR124-2HG	MIR124-2 host gene	21.136	0.00374	Other	other
AC092849.2		-20.778	0.00415
CRPPA-AS1	CRPPA antisense RNA 1	-19.93	0.00469	Other	other
LINC01529	long intergenic non-protein coding RNA 1529	-6.923	0.00493	Other	other
GPR88	G protein-coupled receptor 88	-20.795	0.005	Plasma Membrane	G-protein coupled receptor
AC011139.1		-20.855	0.00548
AC009754.1		-20.719	0.00557
AC008393.1		18.336	0.00559
AC112229.3		-20.633	0.00564
AC130895.1		-20.583	0.00675
HIST1H2AE	H2A clustered histone 8	2.685	0.00676	Nucleus	other
SOD2_2		1.646	0.00765
AC006478.2		-20.338	0.00786
AC123768.4		20.212	0.00786
HLA-DQB2	major histocompatibility complex, class II, DQ beta 2	6.654	0.00802	Plasma Membrane	transmembrane receptor
AL133247.1		20.207	0.00802
AC010501.2		20.127	0.00818
CXCL3	C-X-C motif chemokine ligand 3	1.879	0.00822	Extracellular Space	cytokine
AL606530.1		-20.197	0.00841
AC079630.1		-20.131	0.00841
AL590027.1		-20.054	0.00887
TLR12P	toll like receptor 12, pseudogene	-20.049	0.00915	Other	other
TNFSF8	TNF superfamily member 8	-1.602	0.00978	Plasma Membrane	cytokine
LINC00332	long intergenic non-protein coding RNA 332	-20.072	0.00983	Other	other
ZNF580	zinc finger protein 580	-8.073	0.0103	Nucleus	transcription regulator
CHST9	carbohydrate sulfotransferase 9	-18.263	0.0106	Cytoplasm	enzyme
LINC02449	long intergenic non-protein coding RNA 2449	-19.808	0.0106	Other	other
AC068075.2		-19.953	0.0106
AP000695.3		-19.838	0.0106
AC090772.1		-19.716	0.0107
AL158850.1		-2.351	0.011
AC022816.1		3.57	0.0114
CCL8	C-C motif chemokine ligand 8	2.186	0.0123	Extracellular Space	cytokine
TNF	tumor necrosis factor	2.837	0.0123	Extracellular Space	cytokine
AC104827.1		16.776	0.0123
AC006453.5		19.616	0.0123
AP003121.1	uncharacterized LOC107984379	-19.547	0.0128	Other	other
AC007406.2		-19.668	0.0128
AC034229.1	ATP synthase c subunit lysine N-methyltransferase	-19.63	0.0132	Cytoplasm	enzyme
LINC02821		16.266	0.014	Other	other
S100A9	S100 calcium binding protein A9	1.464	0.014	Cytoplasm	other
AC095038.4		19.205	0.0167
KYNU	kynureninase	1.286	0.017	Cytoplasm	enzyme
AL355377.2		-19.301	0.017
KRT8P36	keratin 8 pseudogene 36	6.986	0.0172	Other	other
PLA2G2D	phospholipase A2 group IID	3.292	0.0172	Extracellular Space	enzyme
FZD10-AS1	FZD10 antisense divergent transcript	19.021	0.0189	Other	other
SLC2A6	solute carrier family 2 member 6	2.308	0.0189	Plasma Membrane	transporter
WDR87	WD repeat domain 87	16.836	0.0195	Other	other
PCDHGA3	protocadherin gamma subfamily A, 3	18.681	0.0198	Other	other
AC090774.2		-18.876	0.0198
AL132775.2		-18.894	0.0199
C6orf163	chromosome 6 open reading frame 163	18.999	0.0201	Other	other
HS3ST3B1	heparan sulfate-glucosamine 3-sulfotransferase 3B1	1.486	0.0211	Cytoplasm	enzyme
BCL2L11	BCL2 like 11	18.923	0.0212	Cytoplasm	other
AK8	adenylate kinase 8	1.639	0.0218	Cytoplasm	kinase
LMO7DN	LMO7 downstream neighbor	18.716	0.0219	Other	other
PPIAP85		18.667	0.0222	Other	other
AC080078.1		-18.68	0.0222
AL136116.1		-18.68	0.0222
AL132711.1		18.742	0.0222
AC083906.4		18.716	0.0225
AC004691.2		-18.62	0.0231
CCL27	C-C motif chemokine ligand 27	18.582	0.0233	Other	other
MSC	musculin	1.071	0.0233	Cytoplasm	transcription regulator
RNF144B	ring finger protein 144B	1.153	0.0233	Cytoplasm	enzyme
SERPINA3	serpin family A member 3	7.33	0.0233	Extracellular Space	other
AC012531.2		18.601	0.024
ZNF688	zinc finger protein 688	0.965	0.0244	Other	other
CXCL1	C-X-C motif chemokine ligand 1	1.97	0.0245	Extracellular Space	cytokine
LMLN2	leishmanolysin like peptidase 2	-18.536	0.0245	Other	other
AC245054.1		-18.46	0.025
U62317.1		2.411	0.025
MAP1LC3A	microtubule associated protein 1 light chain 3 alpha	1.481	0.0255	Cytoplasm	other
PLCB1-IT1	PLCB1 intronic transcript 1	-18.588	0.026	Other	other
SLC7A11	solute carrier family 7 member 11	1.926	0.026	Plasma Membrane	transporter
AC009961.2		-18.515	0.0265
LINC00303	long intergenic non-protein coding RNA 303	18.344	0.027	Other	other
AL662795.2		-6.655	0.027
DNAJC5B	DnaJ heat shock protein family (Hsp40) member C5 beta	1.13	0.0272	Other	transporter
AL117344.1		-18.303	0.0272
AC090950.2		-18.477	0.0273
AC016397.1		-18.318	0.0273
AC104232.2		-18.426	0.0274
IHH	Indian hedgehog signaling molecule	-18.284	0.0284	Extracellular Space	enzyme
AC069155.1		-18.366	0.0284
AC025271.4		-18.284	0.0284
AC103808.3		-18.284	0.0284
AC226118.1		-18.284	0.0284
SEC24AP1		-18.252	0.0287	Other	other
AC079880.2		-18.244	0.0287
CCL3	C-C motif chemokine ligand 3	1.388	0.0293	Extracellular Space	cytokine
AC083964.1		-18.303	0.0293
AC118469.2		-18.187	0.0293
CES1	carboxylesterase 1	1.971	0.0298	Cytoplasm	enzyme
PPIAP71		17.952	0.0298	Other	other
TRBV12-4	T cell receptor beta variable 12-4	-18.122	0.0298	Other	other
AL591022.1		-18.265	0.0298
AC243967.1		-18.262	0.0298
AL354771.1		-18.262	0.0298
AC137834.2		-18.122	0.0298
AL158068.1		-18.122	0.0298
AL050403.1		18.115	0.0298
AC008894.1		18.139	0.0298
AC245297.3		0.893	0.0324
SLPI	secretory leukocyte peptidase inhibitor	6.531	0.0333	Cytoplasm	other
AL161729.1		17.96	0.0334
GCH1	GTP cyclohydrolase 1	2.171	0.0342	Cytoplasm	enzyme
DUTP8	deoxyuridine triphosphatase pseudogene 8	-17.923	0.0343	Other	other
AC007435.1		-17.923	0.0343
AC069200.1		-17.923	0.0343
AL354979.1		-17.923	0.0343
PPDPFL	pancreatic progenitor cell differentiation and proliferation factor like	-17.848	0.0344	Other	other
AL157884.2		-17.76	0.0366
LINC01438	long intergenic non-protein coding RNA 1438	-17.752	0.0368	Other	other
AC113347.4		-17.873	0.0368
AC110769.1		-17.728	0.0368
AC010435.1		-8.803	0.0368
SYNJ2BP-COX16	SYNJ2BP-COX16 readthrough	2.067	0.0373	Other	other
C3orf22	chromosome 3 open reading frame 22	-17.815	0.0378	Other	other
GHSR	growth hormone secretagogue receptor	-17.729	0.0378	Plasma Membrane	G-protein coupled receptor
AC006063.1		-17.659	0.0384
NNMT	nicotinamide N-methyltransferase	1.177	0.0389	Cytoplasm	enzyme
CP	ceruloplasmin	1.375	0.0407	Extracellular Space	enzyme
AC007250.1		-17.762	0.0408
CHST2	carbohydrate sulfotransferase 2	1.81	0.041	Cytoplasm	enzyme
AL157359.2		-17.524	0.0422
SETP5	SET pseudogene 5	-17.552	0.0424	Other	other
PSPHP1	phosphoserine phosphatase pseudogene 1	4.488	0.0425	Other	other
HLA-DPA3	major histocompatibility complex, class II, DP alpha 3 (pseudogene)	1.682	0.0431	Other	other
RBMY1B	RNA binding motif protein Y-linked family 1 member A1	-17.471	0.0431	Nucleus	other
AC007563.1		-17.517	0.0431
RPS7P12	ribosomal protein S7 pseudogene 12	-17.538	0.0432	Other	other
TOB2P1	transducer of ERBB2, 2 pseudogene 1	-4.324	0.0432	Other	other
CDKN2A-DT	CDKN2A divergent transcript	-17.576	0.0433	Other	other
RN7SL612P		-17.572	0.0433	Other	other
ZCCHC18	zinc finger CCHC-type containing 18	-17.536	0.0444	Other	other
SMIM41	small integral membrane protein 41	-17.519	0.0448	Other	other
RHOQP1	ras homolog family member Q pseudogene 1	-17.39	0.0451	Other	other
AC079921.2		17.495	0.0451
AL132981.1	uncharacterized LOC102724950	-17.358	0.0452	Other	other
AC000124.1		-17.358	0.0452
AC127164.1		-6.56	0.0452
RPL32P29	ribosomal protein L32 pseudogene 29	-7.104	0.0473	Other	other
AC138356.3		17.261	0.0474
ADGRG3	adhesion G protein-coupled receptor G3	17.232	0.0478	Plasma Membrane	G-protein coupled receptor
MCIDAS	multiciliate differentiation and DNA synthesis associated cell cycle protein	-17.28	0.0478	Nucleus	other
PDZK1IP1	PDZK1 interacting protein 1	6.929	0.0478	Extracellular Space	other
AL096706.1		-17.28	0.0478
AC026624.1		-17.231	0.0496

## Sheet: NMII-hAMs
ID	Entrez Gene Name	Expr Log Ratio	Expr p-value	Location	Type(s)
CCL15	C-C motif chemokine ligand 15	6.422	6.66e-55	Extracellular Space	cytokine
CCL23	C-C motif chemokine ligand 23	3.985	7.38e-18	Extracellular Space	cytokine
CLEC4E	C-type lectin domain family 4 member E	3.061	3.18e-16	Plasma Membrane	other
SOD2_1		4.426	3.18e-16
CCL4	C-C motif chemokine ligand 4	2.827	1.1e-11	Extracellular Space	cytokine
TNFAIP6	TNF alpha induced protein 6	3.759	1.12e-11	Extracellular Space	other
S100A8	S100 calcium binding protein A8	3.654	1.61e-11	Cytoplasm	other
CXCL8	C-X-C motif chemokine ligand 8	4.499	1.61e-11	Extracellular Space	cytokine
TNIP3	TNFAIP3 interacting protein 3	3.136	1.24e-10	Cytoplasm	other
CCL5	C-C motif chemokine ligand 5	3.89	7.3e-09	Extracellular Space	cytokine
AC006378.1		-29.966	8.87e-09
ASIC5	acid sensing ion channel subunit family member 5	-20.013	9.93e-09	Plasma Membrane	ion channel
PPBP	pro-platelet basic protein	6.048	6.37e-08	Extracellular Space	cytokine
IL1B	interleukin 1 beta	3.197	1.81e-07	Extracellular Space	cytokine
CD38	CD38 molecule	3.273	2.83e-07	Plasma Membrane	enzyme
AL022318.4		-29.879	5.58e-07
KCNRG	potassium channel regulator	-29.774	7.02e-07	Cytoplasm	ion channel
AL136317.3		-20.692	7.02e-07
CXCL3	C-X-C motif chemokine ligand 3	2.786	7.02e-07	Extracellular Space	cytokine
HLA-DPA3	major histocompatibility complex, class II, DP alpha 3 (pseudogene)	2.865	7.02e-07	Other	other
CXCL1	C-X-C motif chemokine ligand 1	3.192	7.02e-07	Extracellular Space	cytokine
AC116407.4		-24.52	1.73e-06
C6orf163	chromosome 6 open reading frame 163	28.662	2.79e-06	Other	other
AC008277.1		-24.436	3.09e-06
AP000347.1		28.331	3.96e-06
CCL4L2	C-C motif chemokine ligand 4 like 1	3.05	4.34e-06	Plasma Membrane	other
CXCL5	C-X-C motif chemokine ligand 5	4.861	4.34e-06	Extracellular Space	cytokine
TNFAIP3	TNF alpha induced protein 3	1.641	4.82e-06	Nucleus	enzyme
SLC7A11	solute carrier family 7 member 11	2.918	6.5e-06	Plasma Membrane	transporter
AC104827.1		23.552	6.5e-06
YOD1	YOD1 deubiquitinase	-9.484	1.02e-05	Cytoplasm	enzyme
ABHD14A-ACY1	ABHD14A-ACY1 readthrough	-19.338	1.95e-05	Other	other
WFDC21P	WAP four-disulfide core domain 21, pseudogene	3.178	3.12e-05	Other	other
ITGB8	integrin subunit beta 8	2.041	3.39e-05	Plasma Membrane	other
S100B	S100 calcium binding protein B	3.132	3.39e-05	Cytoplasm	other
AC034139.1		26.317	3.39e-05
ALDH2	aldehyde dehydrogenase 2 family member	1.67	3.85e-05	Cytoplasm	enzyme
EBI3	Epstein-Barr virus induced 3	3.313	5.74e-05	Extracellular Space	cytokine
IL7R	interleukin 7 receptor	2.395	6.45e-05	Plasma Membrane	transmembrane receptor
AC008894.3		-25.638	6.71e-05
AC234031.1		-22.722	7.42e-05
AC099506.1		-25.512	7.5e-05
AP001021.1		18.172	7.5e-05
AC106017.1		-7.9	7.95e-05
AC073111.3		-22.398	0.000108
LINC02827		-22.404	0.000127	Other	other
MCOLN2	mucolipin 2	1.702	0.000127	Plasma Membrane	ion channel
PVALB	parvalbumin	1.78	0.000128	Cytoplasm	other
CCL17	C-C motif chemokine ligand 17	4.656	0.000163	Extracellular Space	cytokine
AC007014.2		24.592	0.000179
AC011369.2		-24.343	0.000232
IFNAR2	interferon alpha and beta receptor subunit 2	24.463	0.00026	Plasma Membrane	transmembrane receptor
RTN4R	reticulon 4 receptor	-1.829	0.000263	Plasma Membrane	transmembrane receptor
SLC39A8	solute carrier family 39 member 8	1.598	0.000281	Extracellular Space	transporter
CCL18	C-C motif chemokine ligand 18	2.875	0.000295	Extracellular Space	cytokine
IDO1	indoleamine 2,3-dioxygenase 1	5.37	0.000311	Cytoplasm	enzyme
NANOGP5	Nanog homeobox pseudogene 5	-23.967	0.000317	Other	other
TMF1	TATA element modulatory factor 1	-23.832	0.000357	Cytoplasm	transcription regulator
AC026803.1		19.641	0.000432
AC024145.1	inositol 1,4,5-trisphosphate receptor type 2	2.009	0.000467	Cytoplasm	ion channel
VN2R19P	vomeronasal 2 receptor 19, pseudogene	-23.334	0.000539	Other	other
SMCO1	single-pass membrane protein with coiled-coil domains 1	-22.607	0.000589	Other	other
CFP	complement factor properdin	3.073	0.000594	Extracellular Space	other
LINC02384	long intergenic non-protein coding RNA 2384	2.899	0.000602	Other	other
CCL8	C-C motif chemokine ligand 8	2.6	0.000609	Extracellular Space	cytokine
AC005154.2		-18.133	0.000747
AC023906.4		-22.969	0.000787
AC243829.4		3.644	0.000833
CNPY1	canopy FGF signaling regulator 1	-22.753	0.000955	Other	other
AC084125.4		-22.628	0.00111
NBPF5P	NBPF member 5, pseudogene	-18.82	0.0012	Other	other
AC079030.1		-22.408	0.00136
KYNU	kynureninase	1.504	0.00142	Cytoplasm	enzyme
AC000123.1	zinc finger protein 800	17.125	0.00144	Other	other
AL035634.1		-22.23	0.00149
AC003005.1		-22.078	0.00149
HS3ST3B1	heparan sulfate-glucosamine 3-sulfotransferase 3B1	1.76	0.00149	Cytoplasm	enzyme
FAM90A25P	family with sequence similarity 90 member A25, pseudogene	22.135	0.0016	Other	other
AC245389.1		-22.058	0.00172
AL592435.1		-21.848	0.00172
CENPS-CORT	centromere protein S	-4.951	0.00172	Nucleus	other
MT1G	metallothionein 1G	3.441	0.00172	Nucleus	other
AC022816.1		3.996	0.00172
Z84468.2		22.044	0.00172
LINC01771	long intergenic non-protein coding RNA 1771	-20.269	0.00175	Other	other
UBD	ubiquitin D	4.19	0.00176	Nucleus	other
AC106707.2		-18.973	0.00181
AC090236.2	NEDD4 like E3 ubiquitin protein ligase	-21.907	0.00184	Cytoplasm	enzyme
AC009120.3		21.88	0.00185
CST2	cystatin SA	2.095	0.00186	Extracellular Space	other
ZRSR2P1	ZRSR2 pseudogene 1	-21.809	0.0019	Nucleus	other
AP000866.5		-21.748	0.00202
IGLC2	immunoglobulin lambda constant 2	-20.157	0.00202	Extracellular Space	other
CAPN3	calpain 3	-20.902	0.00206	Cytoplasm	peptidase
OSR2	odd-skipped related transciption factor 2	19.898	0.0021	Nucleus	transcription regulator
C11orf21	chromosome 11 open reading frame 21	-1.983	0.00223	Cytoplasm	other
SDR42E1	short chain dehydrogenase/reductase family 42E, member 1	-5.04	0.00227	Other	enzyme
SULT1A4	sulfotransferase family 1A member 3	-21.496	0.00241	Cytoplasm	enzyme
NFYA	nuclear transcription factor Y subunit alpha	-21.459	0.00248	Nucleus	transcription regulator
AC142086.6		-21.529	0.00272
AC091182.1		-1.259	0.00275
AC069366.2		-21.374	0.00276
GCH1	GTP cyclohydrolase 1	2.592	0.00277	Cytoplasm	enzyme
AC092849.2		-21.064	0.00289
NDP	norrin cystine knot growth factor NDP	4.065	0.00328	Extracellular Space	growth factor
AC006478.2		-21.215	0.0034
AC009185.1	cytoplasmic FMR1 interacting protein 2	-21.104	0.0034	Cytoplasm	other
CYP8B1	cytochrome P450 family 8 subfamily B member 1	-21.083	0.0034	Cytoplasm	enzyme
LINC02647	long intergenic non-protein coding RNA 2647	-17.466	0.00347	Other	other
TMEM215	transmembrane protein 215	-21.049	0.00349	Other	other
TNFRSF4	TNF receptor superfamily member 4	2.755	0.00349	Plasma Membrane	transmembrane receptor
AP000897.1	protein tyrosine phosphatase receptor type M	-20.997	0.00353	Plasma Membrane	phosphatase
AC007285.2		-20.97	0.00353
AL162741.1		-20.824	0.00353
RBM14	RNA binding motif protein 14	-20.812	0.00353	Nucleus	transcription regulator
CP	ceruloplasmin	1.64	0.00353	Extracellular Space	enzyme
AL390774.2		20.973	0.00353
AL139397.1		20.917	0.00357
MT1H	metallothionein 1H	3.818	0.0036	Other	other
AC025428.1		-20.771	0.00363
AC010609.1		-20.871	0.00369
NCF1B	neutrophil cytosolic factor 1B pseudogene	1.824	0.00369	Other	other
AC107982.3		-18.388	0.00407
LINC00028	long intergenic non-protein coding RNA 28	-17.093	0.00416	Other	other
AC079630.1		-20.683	0.00453
AC078889.1		2.754	0.00462
AC007649.1		-18.675	0.00463
DNAJC5B	DnaJ heat shock protein family (Hsp40) member C5 beta	1.27	0.00465	Other	transporter
AC239803.1		-20.551	0.00481
AC108704.1		-20.534	0.00481
OR1L8	olfactory receptor family 1 subfamily L member 8	-17.86	0.00481	Plasma Membrane	G-protein coupled receptor
FENDRR	FOXF1 adjacent non-coding developmental regulatory RNA	6.164	0.00481	Other	other
GNB1L	G protein subunit beta 1 like	-1.498	0.00511	Cytoplasm	other
AC010320.4		-7.528	0.00523
AC127164.1		-7.875	0.0053
ZNF20	zinc finger protein 20	20.482	0.00532	Nucleus	transcription regulator
KRT79	keratin 79	-1.499	0.00559	Extracellular Space	other
SLAMF1	signaling lymphocytic activation molecule family member 1	2.402	0.0057	Plasma Membrane	transmembrane receptor
AL590027.1		-20.301	0.00578
AC084759.2		-20.158	0.00612
C1RL	complement C1r subcomponent like	1.666	0.00653	Extracellular Space	peptidase
LINC01700	long intergenic non-protein coding RNA 1700	20.098	0.00653	Other	other
CLN6	CLN6 transmembrane ER protein	-4.963	0.00663	Cytoplasm	other
BCL2L11	BCL2 like 11	20.226	0.00675	Cytoplasm	other
LINC00842	long intergenic non-protein coding RNA 842	-4.291	0.00681	Other	other
IL15RA	interleukin 15 receptor subunit alpha	1.28	0.00681	Plasma Membrane	transmembrane receptor
AC074183.2	high mobility group nucleosomal binding domain 2 pseudogene 11	-19.997	0.00688	Other	other
TLR12P	toll like receptor 12, pseudogene	-19.996	0.00742	Other	other
GPR88	G protein-coupled receptor 88	-19.94	0.00742	Plasma Membrane	G-protein coupled receptor
AC090772.1		-19.878	0.00754
PCDHGA3	protocadherin gamma subfamily A, 3	19.626	0.00789	Other	other
AP003121.1	uncharacterized LOC107984379	-19.877	0.0081	Other	other
SOD2_2		1.605	0.00841
AL096701.1		-19.844	0.00885
OR55B1P	olfactory receptor family 55 subfamily B member 1 pseudogene	-19.647	0.00885	Other	other
OSM	oncostatin M	3.009	0.00885	Extracellular Space	cytokine
EAF1	ELL associated factor 1	10.869	0.00905	Nucleus	transcription regulator
SCNN1G	sodium channel epithelial 1 subunit gamma	19.636	0.00905	Plasma Membrane	ion channel
SERPINB7	serpin family B member 7	1.938	0.00938	Cytoplasm	other
AC010163.2		-19.523	0.0101
HOXB-AS1	HOXB cluster antisense RNA 1	1.071	0.0106	Other	other
MT1M	metallothionein 1M	1.912	0.0107	Other	other
SGPP2	sphingosine-1-phosphate phosphatase 2	2.693	0.0107	Cytoplasm	phosphatase
AC090774.2		-19.406	0.0108
RPL7P50	ribosomal protein L7 pseudogene 50	-19.553	0.0112	Other	other
LINC01854	long intergenic non-protein coding RNA 1854	19.413	0.0113	Other	other
AC080078.1		-19.264	0.0118
AL136116.1		-19.264	0.0118
AC034102.5		8.046	0.0118
MATK	megakaryocyte-associated tyrosine kinase	-1.682	0.012	Cytoplasm	kinase
LINC00463	long intergenic non-protein coding RNA 463	-19.317	0.0122	Other	other
LINC01160	long intergenic non-protein coding RNA 1160	-19.188	0.0122	Other	other
SLC5A4	solute carrier family 5 member 4	-19.283	0.0128	Other	transporter
MTND1P29	MT-ND1 pseudogene 29	-18.552	0.0128	Other	other
ZNF580	zinc finger protein 580	-7.837	0.0128	Nucleus	transcription regulator
GDF15	growth differentiation factor 15	-1.358	0.0128	Extracellular Space	growth factor
MT1HL1	metallothionein 1H like 1	3.405	0.0128	Other	other
AL355102.1		16.651	0.0128
POTEH	POTE ankyrin domain family member M	18.804	0.0128	Other	other
LINC00616	long intergenic non-protein coding RNA 616	-19.086	0.0129	Other	other
AC245054.1		-19.035	0.0134
AL023882.1	proline rich 25	-7.068	0.0134	Other	other
HAMP	hepcidin antimicrobial peptide	-1.448	0.0134	Extracellular Space	other
AC083837.1		2.324	0.0134
AC092484.1		3.025	0.0135
TNNI2	troponin I2, fast skeletal type	-1.395	0.0139	Cytoplasm	enzyme
AL021877.2		-19.146	0.0141
TRGV1	T cell receptor gamma variable 1 (non-functional)	-18.929	0.0143	Other	other
AL117344.1		-18.921	0.0143
C9orf139	chromosome 9 open reading frame 139	18.901	0.0143	Other	other
AL353768.1		-7.411	0.0156
TMEM236	transmembrane protein 236	2.374	0.0156	Other	other
IL2RA	interleukin 2 receptor subunit alpha	3.037	0.016	Plasma Membrane	transmembrane receptor
AC104966.1		3.941	0.016
HPCAL1	hippocalcin like 1	-0.912	0.0161	Cytoplasm	other
KPNA2P3		14.292	0.0162	Other	other
LINC02821		15.757	0.0162	Other	other
AL133383.2		18.675	0.0163
APLNR	apelin receptor	-18.838	0.0169	Plasma Membrane	G-protein coupled receptor
Z73361.1		-18.663	0.0169
AC021086.1	family with sequence similarity 174 member A	-6.64	0.0169	Extracellular Space	other
LSP1	lymphocyte specific protein 1	-1.363	0.0169	Cytoplasm	other
AL354771.1		-18.812	0.017
F5	coagulation factor V	3.649	0.017	Extracellular Space	other
LSAMP-AS1	LSAMP antisense RNA 1	18.622	0.017	Other	other
AC044849.1		-18.594	0.0172
PRR5	proline rich 5	-1.364	0.0172	Cytoplasm	other
TNFSF14	TNF superfamily member 14	-1.188	0.0172	Extracellular Space	cytokine
CXCL6	C-X-C motif chemokine ligand 6	4.168	0.0172	Extracellular Space	cytokine
LHFPL3-AS2	LHFPL3 antisense RNA 2	7.198	0.0172	Other	other
AC068075.2		-18.754	0.0173
NAP1L4P1	nucleosome assembly protein 1 like 4 pseudogene 1	-6.344	0.0173	Other	other
AC004691.2		-18.495	0.0186
AC103724.3		18.487	0.0191
CD300E	CD300e molecule	3.48	0.0192	Plasma Membrane	other
PLCB1-IT1	PLCB1 intronic transcript 1	-18.552	0.0206	Other	other
CYYR1-AS1	CYYR1 antisense RNA 1	-18.504	0.0207	Other	other
GPAT2	glycerol-3-phosphate acyltransferase 2, mitochondrial	-1.353	0.0208	Cytoplasm	enzyme
CCDC172	coiled-coil domain containing 172	-18.308	0.021	Cytoplasm	other
AL132775.2		-18.34	0.0211
C3orf22	chromosome 3 open reading frame 22	-18.446	0.0213	Other	other
IL1A	interleukin 1 alpha	2.682	0.0216	Extracellular Space	cytokine
NANOGNBP3	NANOGNB pseudogene 3	18.318	0.0218	Other	other
PSTPIP2	proline-serine-threonine phosphatase interacting protein 2	0.893	0.0224	Cytoplasm	other
AP000695.3		-18.252	0.0226
LINC02358		-18.157	0.0233	Other	other
AC016397.1		-18.128	0.0243
AC087190.2		-18.086	0.0243
HOXC6	homeobox C6	-18.078	0.0243	Nucleus	transcription regulator
TSPAN32	tetraspanin 32	-1.781	0.0243	Plasma Membrane	other
DMRT2	doublesex and mab-3 related transcription factor 2	18.162	0.0243	Nucleus	transcription regulator
AC110769.1		-18.069	0.0248
CLEC4D	C-type lectin domain family 4 member D	3.388	0.0251	Plasma Membrane	other
SERPINA12	serpin family A member 12	-18.02	0.0252	Cytoplasm	other
NFKBIA	NFKB inhibitor alpha	1.039	0.0252	Cytoplasm	transcription regulator
C2orf15	chromosome 2 open reading frame 15	-18.005	0.0257	Other	other
CDKN2A-DT	CDKN2A divergent transcript	-18.14	0.0258	Other	other
ABCC5	ATP binding cassette subfamily C member 5	-0.821	0.0259	Plasma Membrane	transporter
SOCS3	suppressor of cytokine signaling 3	2.135	0.0259	Cytoplasm	phosphatase
FCMR	Fc fragment of IgM receptor	-1.035	0.0261	Plasma Membrane	other
LMLN2	leishmanolysin like peptidase 2	-17.98	0.0264	Other	other
TLX2	T cell leukemia homeobox 2	-18.071	0.0266	Nucleus	transcription regulator
TMPRSS11F	transmembrane serine protease 11F	-18.062	0.0266	Other	peptidase
AC243562.3		-18.061	0.0266
CXCL2	C-X-C motif chemokine ligand 2	1.877	0.0266	Extracellular Space	cytokine
PPDPFL	pancreatic progenitor cell differentiation and proliferation factor like	-17.898	0.0271	Other	other
AC138696.1		-3.116	0.0274
AL135936.1		4.287	0.0274
SYNJ2BP	synaptojanin 2 binding protein	-17.787	0.0289	Cytoplasm	other
NAMPT	nicotinamide phosphoribosyltransferase	1.344	0.0305	Extracellular Space	cytokine
AC025580.1		1.562	0.0305
RN7SL242P	RNA, 7SL, cytoplasmic 242, pseudogene	-17.804	0.0317	Other	other
L34079.1		-17.792	0.0317
AC097625.2		-17.791	0.0317
AL132981.1	uncharacterized LOC102724950	-17.654	0.0317	Other	other
AC000124.1		-17.654	0.0317
AC009052.1		-7.517	0.0317
GOLGA7B	golgin A7 family member B	-1.372	0.0317	Other	other
AC245128.3		1.925	0.0317
HTR1F	5-hydroxytryptamine receptor 1F	16.229	0.0321	Plasma Membrane	G-protein coupled receptor
AC103740.2		-17.607	0.0325
AL157359.2		-17.607	0.0325
LSP1P3	LSP1 pseudogene 3	-1.34	0.0325	Other	other
AC061992.2		3.196	0.0325
SEC24AP1		-17.635	0.0327	Other	other
PTCRA	pre T cell antigen receptor alpha	-1.241	0.0338	Plasma Membrane	other
AL008723.2		17.567	0.0341
AC026979.3		-17.673	0.0342
AC006927.5		-17.627	0.0344
F13A1	coagulation factor XIII A chain	-3.154	0.0344	Extracellular Space	enzyme
RNF144B	ring finger protein 144B	1.084	0.0344	Cytoplasm	enzyme
AL031602.2		2.179	0.0344
AP002852.1		4.825	0.0344
AL442067.3		2.887	0.0345
WDR87	WD repeat domain 87	15.609	0.0357	Other	other
AC026624.1		-17.434	0.0362
AP000997.4		17.379	0.0362	Other	other
LINC01058	long intergenic non-protein coding RNA 1058	17.416	0.037	Other	other
AC009097.4		17.411	0.0371
AC120057.4		-17.479	0.0377
CYCSP24	CYCS pseudogene 24	-17.35	0.0377	Other	other
LINC02824		-17.345	0.0377	Other	other
CLEC5A	C-type lectin domain containing 5A	1.666	0.0402	Plasma Membrane	other
LINC00311	long intergenic non-protein coding RNA 311	17.238	0.0402	Other	other
LINC02545	long intergenic non-protein coding RNA 2545	-17.212	0.0411	Other	other
AC023908.2		1.252	0.0411
LIN28A	lin-28 homolog A	-17.326	0.0415	Cytoplasm	other
AC064802.1	uncharacterized LOC105375710	-17.321	0.0415	Other	other
LINC02042	long intergenic non-protein coding RNA 2042	-17.32	0.0415	Other	other
CYGB	cytoglobin	-1.056	0.0415	Cytoplasm	transporter
UROC1	urocanate hydratase 1	-17.302	0.0418	Cytoplasm	enzyme
ZNF683	zinc finger protein 683	-17.302	0.0419	Other	other
AL135999.1		-17.29	0.0419
AC124861.1		-17.278	0.0419
AC060814.4		-17.274	0.0419
CSF2RB	colony stimulating factor 2 receptor subunit beta	1.174	0.0419	Plasma Membrane	transmembrane receptor
SLC7A11-AS1	SLC7A11 antisense RNA 1	1.959	0.0419	Other	other
BX088651.2		-17.13	0.0429
SIGLEC10	sialic acid binding Ig like lectin 10	1.892	0.043	Plasma Membrane	other
LINC01520	long intergenic non-protein coding RNA 1520	-17.12	0.0432	Other	other
DMRTC2	DMRT like family C2	-17.123	0.0436	Nucleus	transcription regulator
NFKBIZ	NFKB inhibitor zeta	1.418	0.0436	Nucleus	transcription regulator
AC091588.2		-17.206	0.0437
AC023051.1		2.3	0.044
SETP5	SET pseudogene 5	-17.079	0.0443	Other	other
LACTBL1	lactamase beta like 1	-17.066	0.0443	Other	other
AC239868.1		2.768	0.0443
IHH	Indian hedgehog signaling molecule	-17.059	0.0444	Extracellular Space	enzyme
AC025271.4		-17.059	0.0444
AC103808.3		-17.059	0.0444
AC226118.1		-17.059	0.0444
AP000851.1		-17.127	0.0449
AC073525.1		-17.127	0.0451
AC068057.1		-17.011	0.0451
AC104257.1	uncharacterized LOC105375760	-6.704	0.0454	Other	other
AL160408.4		16.952	0.0455
AL354733.1		-17.026	0.0475
AC104695.1		-17.025	0.0475
UGT1A4	UDP glucuronosyltransferase family 1 member A4	-16.923	0.0475	Cytoplasm	enzyme
FTH1P2	ferritin heavy chain 1 pseudogene 2	0.771	0.0475	Other	other
OR2R1P	olfactory receptor family 2 subfamily R member 1, pseudogene	16.873	0.0475	Other	other
AC016735.1		16.874	0.0475
CD44	CD44 molecule (Indian blood group)	1.024	0.0476	Plasma Membrane	other
AC118469.2		-16.852	0.049
FP325313.1		-16.841	0.0494
AC106771.1		-16.946	0.0495
PRAMEF12	PRAME family member 12	-16.853	0.0495	Other	other
OSMR	oncostatin M receptor	1.076	0.0496	Plasma Membrane	transmembrane receptor
AC087222.1		-16.924	0.0499
FP325330.3		-16.831	0.0499
LGI2	leucine rich repeat LGI family member 2	-1.761	0.0499	Extracellular Space	other
EML2-AS1	EML2 antisense RNA 1	6.403	0.0499	Other	other

## Sheet: G(Q212)-hAMs
ID	Entrez Gene Name	Expr Log Ratio	Expr p-value	Location	Type(s)
CCL15	C-C motif chemokine ligand 15	5.793	4.74e-44	Extracellular Space	cytokine
CCL4	C-C motif chemokine ligand 4	3.737	9.08e-22	Extracellular Space	cytokine
CLEC4E	C-type lectin domain family 4 member E	2.892	4.08e-14	Plasma Membrane	other
SOD2_1		4.024	5.29e-13
AC108142.1		-29.993	4.3e-11
AC080162.1		-29.959	4.3e-11
CCL4L2	C-C motif chemokine ligand 4 like 1	3.815	6.51e-10	Plasma Membrane	other
AC100849.2		-22.762	2.34e-09
TNFAIP6	TNF alpha induced protein 6	3.309	1.05e-08	Extracellular Space	other
SLITRK2	SLIT and NTRK like family member 2	-20.146	2.21e-08	Plasma Membrane	other
CXCL8	C-X-C motif chemokine ligand 8	3.871	4.07e-08	Extracellular Space	cytokine
ZBED6CL	ZBED6 C-terminal like	-19.407	9.43e-08	Other	other
AL136309.4		-29.98	9.43e-08
AC004994.1		-24.995	1.74e-07
TNFRSF4	TNF receptor superfamily member 4	4.016	2.63e-07	Plasma Membrane	transmembrane receptor
NUP62	nucleoporin 62	-30	4.46e-07	Nucleus	transporter
SLC5A3	solute carrier family 5 member 3	-30	6.24e-07	Plasma Membrane	transporter
AL008729.1		-29.918	6.59e-07
CCL5	C-C motif chemokine ligand 5	3.443	9.12e-07	Extracellular Space	cytokine
NCF1B	neutrophil cytosolic factor 1B pseudogene	2.586	9.66e-07	Other	other
EBI3	Epstein-Barr virus induced 3	3.752	1.33e-06	Extracellular Space	cytokine
C6orf47	chromosome 6 open reading frame 47	-21.212	1.99e-06	Cytoplasm	other
AL121978.1		-20.438	2.69e-06
TNFAIP3	TNF alpha induced protein 3	1.647	4.86e-06	Nucleus	enzyme
TNIP3	TNFAIP3 interacting protein 3	2.43	7.14e-06	Cytoplasm	other
AC018709.1	F11 antisense RNA 1	-23.386	7.2e-06	Other	other
NFKBIA	NFKB inhibitor alpha	1.586	1.04e-05	Cytoplasm	transcription regulator
S100A8	S100 calcium binding protein A8	2.678	1.04e-05	Cytoplasm	other
AC012459.1		-27.707	1.04e-05
IL1B	interleukin 1 beta	2.817	1.1e-05	Extracellular Space	cytokine
LINC02821		22.401	1.74e-05	Other	other
CCL23	C-C motif chemokine ligand 23	2.334	1.75e-05	Extracellular Space	cytokine
CCL3	C-C motif chemokine ligand 3	2.034	2.75e-05	Extracellular Space	cytokine
AP001021.1		18.871	3e-05
NANOGP5	Nanog homeobox pseudogene 5	-25.424	9.6e-05	Other	other
NCF1	neutrophil cytosolic factor 1	2.049	9.6e-05	Cytoplasm	enzyme
RPS27AP8	ribosomal protein S27a pseudogene 8	-25.352	9.79e-05	Other	other
AC004687.2		-25.35	9.79e-05
LINC02721	long intergenic non-protein coding RNA 2721	-21.042	0.000116	Other	other
MSC	musculin	1.45	0.00012	Cytoplasm	transcription regulator
AC008894.3		-24.988	0.000134
AC079336.4		-22.119	0.000134
GEN1	GEN1 Holliday junction 5' flap endonuclease	-24.452	0.000181	Cytoplasm	enzyme
FP671120.6		-24.674	0.000181
FP236383.5		-24.59	0.000194
FP236383.4		-24.409	0.000233
AL121977.2		-23.325	0.000238
AC011369.2		-24.303	0.000253
VN2R19P	vomeronasal 2 receptor 19, pseudogene	-24.167	0.000264	Other	other
AC008393.1		21.214	0.000299
LRTOMT	leucine rich transmembrane and O-methyltransferase domain containing	-23.714	0.000394	Plasma Membrane	enzyme
AC104072.1	gamma-aminobutyric acid type A receptor subunit alpha2	-17.635	0.000396	Plasma Membrane	ion channel
WFDC21P	WAP four-disulfide core domain 21, pseudogene	2.859	0.000396	Other	other
AC068234.1		23.583	0.000396
AL589990.1	cell division cycle 14A	-23.424	0.000647	Nucleus	phosphatase
STARD13-AS	STARD13 antisense RNA	23.258	0.000673	Other	other
TMF1	TATA element modulatory factor 1	-23.185	0.000714	Cytoplasm	transcription regulator
AL139300.1		-23.394	0.00072
PVALB	parvalbumin	1.652	0.000743	Cytoplasm	other
AP001885.1		-22.083	0.000768
AC006146.1		-23.045	0.000784
AC022467.1		23.037	0.000786
FTH1P8	ferritin heavy chain 1 pseudogene 8	0.889	0.000798	Other	other
MLLT11	MLLT11 transcription factor 7 cofactor	-23.178	0.000819	Cytoplasm	other
AP000866.5		-22.891	0.000877
AP002336.2		-22.985	0.00097
CCL8	C-C motif chemokine ligand 8	2.531	0.00111	Extracellular Space	cytokine
HLA-DPA3	major histocompatibility complex, class II, DP alpha 3 (pseudogene)	2.178	0.00111	Other	other
UFC1	ubiquitin-fold modifier conjugating enzyme 1	17.446	0.00111	Cytoplasm	enzyme
AL110504.1		-22.601	0.00111
AC245164.1		-22.589	0.00112
AC020917.3		22.542	0.00114
AC069366.2		-22.553	0.00115
INSYN2B	inhibitory synaptic factor family member 2B	-22.689	0.00118	Other	other
CCL3L1	C-C motif chemokine ligand 3 like 1	2.624	0.00122	Plasma Membrane	other
AC005740.3		-22.366	0.00128
AP000897.1	protein tyrosine phosphatase receptor type M	-22.328	0.00138	Plasma Membrane	phosphatase
AC079630.1		-22.346	0.00138
AF240627.1	MIR548X host gene	-22.291	0.00139	Other	other
SEC62-AS1		-22.181	0.00142	Other	other
AC004890.2		-22.191	0.00142
AL662795.2		-8.249	0.00142
FTH1P20	ferritin heavy chain 1 pseudogene 20	0.934	0.00149	Other	other
USP12-AS1	USP12 antisense RNA 1	-22.298	0.0015	Other	other
AC092140.1		-22.329	0.0015
AC011139.1		-22.327	0.0015
AC005154.2		-17.316	0.00162
RN7SL753P		-21.956	0.00176	Other	other
PDE6G	phosphodiesterase 6G	1.392	0.00177	Cytoplasm	enzyme
AC010609.1		-21.856	0.00185
AC239803.1		-21.668	0.00232
AC027290.2		-21.5	0.00252
CRPPA-AS1	CRPPA antisense RNA 1	-20.541	0.00257	Other	other
FTH1	ferritin heavy chain 1	0.846	0.0027	Cytoplasm	enzyme
SULT1A4	sulfotransferase family 1A member 3	-21.391	0.0027	Cytoplasm	enzyme
AC002558.3		-21.584	0.00273
AC007496.2		-21.276	0.00273
CAPN3	calpain 3	-20.511	0.0029	Cytoplasm	peptidase
RORA-AS2	RORA antisense RNA 2	21.321	0.0029	Other	other
AL035634.1		-21.269	0.0029
AC007383.3		-21.449	0.00296
AC016716.2		21.215	0.00307
ZRSR2P1	ZRSR2 pseudogene 1	-21.033	0.00351	Nucleus	other
AC005358.1		-21.266	0.00351
NFYA	nuclear transcription factor Y subunit alpha	-20.897	0.00397	Nucleus	transcription regulator
STON1-GTF2A1L	STON1-GTF2A1L readthrough	-7.14	0.0041	Cytoplasm	other
CD38	CD38 molecule	2.231	0.0042	Plasma Membrane	enzyme
AC034229.1	ATP synthase c subunit lysine N-methyltransferase	-21.03	0.00425	Cytoplasm	enzyme
LINC01106	long intergenic non-protein coding RNA 1106	-7.796	0.00425	Other	other
PDK4	pyruvate dehydrogenase kinase 4	-1.77	0.00425	Cytoplasm	kinase
AC006372.3		-20.738	0.00448
AC068491.2		-20.79	0.00502
CXCL3	C-X-C motif chemokine ligand 3	1.92	0.00526	Extracellular Space	cytokine
AL162595.1		-3.611	0.00535
AL355377.2		-20.737	0.00538
PARP4P3	poly(ADP-ribose) polymerase family member 4 pseudogene 3	-19.395	0.00539	Other	other
CXCL1	C-X-C motif chemokine ligand 1	2.179	0.00565	Extracellular Space	cytokine
HS3ST3B1	heparan sulfate-glucosamine 3-sulfotransferase 3B1	1.614	0.0059	Cytoplasm	enzyme
MEF2C	myocyte enhancer factor 2C	-1.723	0.00592	Nucleus	transcription regulator
PDE7B	phosphodiesterase 7B	-2.633	0.00592	Cytoplasm	enzyme
TNFSF8	TNF superfamily member 8	-1.635	0.00634	Plasma Membrane	cytokine
AP001610.2		-20.386	0.00674
AL021877.2		-20.339	0.00711
AC126763.1		-17.708	0.00711
AC025822.1		-20.09	0.00716
Z97200.1		-20.09	0.00728
AC112229.3		-20.099	0.00737
RBM14	RNA binding motif protein 14	-19.852	0.0076	Nucleus	transcription regulator
CCL19	C-C motif chemokine ligand 19	6.913	0.00775	Extracellular Space	cytokine
CD200R1	CD200 receptor 1	-3.519	0.00787	Plasma Membrane	transmembrane receptor
AL589863.2		-6.542	0.00826
PTGR2	prostaglandin reductase 2	20.077	0.00828	Cytoplasm	enzyme
IGLV7-35	immunoglobulin lambda variable 7-35 (pseudogene)	19.825	0.00879	Other	other
CFP	complement factor properdin	2.611	0.0096	Extracellular Space	other
ZNF688	zinc finger protein 688	1.028	0.00967	Other	other
AC104827.1		16.892	0.00995
AC090950.2		-19.828	0.0103
AC009754.1		-19.701	0.0103
MUC5B	mucin 5B, oligomeric mucus/gel-forming	19.548	0.0107	Extracellular Space	peptidase
AL096711.1		-19.576	0.0107
FTH1P7	ferritin heavy chain 1 pseudogene 7	0.884	0.0108	Other	other
AP001858.2		19.408	0.0119
AP002336.1		19.388	0.012
AC034139.1		19.554	0.0122
HTR1B	5-hydroxytryptamine receptor 1B	-19.379	0.0129	Plasma Membrane	G-protein coupled receptor
AC025580.1		1.702	0.0129
POU5F1P5	POU class 5 homeobox 1 pseudogene 5	-18.544	0.013	Other	other
AC112503.1		-19.578	0.0131
PLA2G2D	phospholipase A2 group IID	3.321	0.0138	Extracellular Space	enzyme
PLN	phospholamban	-19.344	0.014	Cytoplasm	transporter
SYNJ2BP-COX16	SYNJ2BP-COX16 readthrough	2.242	0.014	Other	other
LINC02384	long intergenic non-protein coding RNA 2384	2.385	0.0147	Other	other
SLC2A6	solute carrier family 2 member 6	2.324	0.0151	Plasma Membrane	transporter
AL132981.1	uncharacterized LOC102724950	-19.08	0.0152	Other	other
OSR2	odd-skipped related transciption factor 2	17.594	0.0152	Nucleus	transcription regulator
AC000124.1		-19.08	0.0152
AC107982.2		-19.173	0.0158
ARHGAP6	Rho GTPase activating protein 6	-1.515	0.0162	Cytoplasm	other
LACTBL1	lactamase beta like 1	-19.025	0.0162	Other	other
BX322639.1	zinc finger protein 91 pseudogene	-2.493	0.0162	Other	other
MCOLN2	mucolipin 2	1.297	0.0162	Plasma Membrane	ion channel
ZNF20	zinc finger protein 20	19.114	0.0162	Nucleus	transcription regulator
AL138847.1		-19.105	0.0162
SOD2_2		1.541	0.0162
CCDC172	coiled-coil domain containing 172	-18.89	0.0165	Cytoplasm	other
RNF222	ring finger protein 222	18.873	0.0168	Other	other
AL355102.1		16.403	0.0172
AC099794.1		18.815	0.0173
AC021424.2		-18.998	0.0176
FTH1P2	ferritin heavy chain 1 pseudogene 2	0.857	0.0179	Other	other
LINC01160	long intergenic non-protein coding RNA 1160	-18.748	0.0179	Other	other
AC000123.1	zinc finger protein 800	14.458	0.0182	Other	other
HIST1H2AE	H2A clustered histone 8	2.459	0.0187	Nucleus	other
AC064802.1	uncharacterized LOC105375710	-18.846	0.0187	Other	other
ZBTB20-AS4	ZBTB20 antisense RNA 4	-18.893	0.0187	Other	other
AC114490.1		8.612	0.0187
AP000347.1		18.842	0.0187
CHST9	carbohydrate sulfotransferase 9	-17.247	0.0188	Cytoplasm	enzyme
AP000997.4		18.632	0.0188	Other	other
S100A9	S100 calcium binding protein A9	1.411	0.0188	Cytoplasm	other
AC092484.1		2.951	0.0199
AF127577.5		-18.752	0.0201
AL132775.2		-18.575	0.0202
AL391419.1		-16.861	0.0202
AC022816.1		3.38	0.0203
AC080078.1		-18.499	0.0205
AL136116.1		-18.499	0.0205
NCF1C	neutrophil cytosolic factor 1C pseudogene	1.788	0.0209	Cytoplasm	other
C15orf48	chromosome 15 open reading frame 48	1.841	0.0211	Nucleus	other
LINC02358		-18.445	0.0212	Other	other
MTFP1	mitochondrial fission process 1	1.006	0.0214	Cytoplasm	other
KRT8P50	keratin 8 pseudogene 50	18.319	0.0238	Other	other
PTGES3L	prostaglandin E synthase 3 like	8.757	0.0239	Other	other
AC087222.1		-18.46	0.0239
AC079921.2		18.336	0.024
LRMP	inositol 1,4,5-triphosphate receptor associated 2	-1.154	0.0244	Cytoplasm	other
LINC00616	long intergenic non-protein coding RNA 616	-18.21	0.0247	Other	other
KPNA2P3		13.885	0.0248	Other	other
LMLN2	leishmanolysin like peptidase 2	-18.214	0.0256	Other	other
LINC02620	long intergenic non-protein coding RNA 2620	-18.331	0.0258	Other	other
NAPB	NSF attachment protein beta	-1.394	0.0258	Cytoplasm	transporter
PLA2G4A	phospholipase A2 group IVA	-1.07	0.0258	Cytoplasm	enzyme
TRIM2	tripartite motif containing 2	-1.202	0.0258	Cytoplasm	enzyme
AP005482.3		-18.315	0.0258
GCH1	GTP cyclohydrolase 1	2.199	0.0267	Cytoplasm	enzyme
DDIT4	DNA damage inducible transcript 4	1.282	0.0275	Cytoplasm	other
AL592424.1		-18.197	0.0279
AL606807.1		2.091	0.0285
AC005343.4		17.927	0.0297
ATP6V1G2-DDX39B	ATP6V1G2-DDX39B readthrough (NMD candidate)	-17.912	0.0307	Other	other
CCL20	C-C motif chemokine ligand 20	3.651	0.0308	Extracellular Space	cytokine
RNASEK-C17orf49	RNASEK-C17orf49 readthrough	0.926	0.0308	Other	other
ALDH2	aldehyde dehydrogenase 2 family member	1.137	0.0312	Cytoplasm	enzyme
AC079880.2		-17.896	0.0315
TRGV1	T cell receptor gamma variable 1 (non-functional)	-17.819	0.0316	Other	other
RPL21P129	ribosomal protein L21 pseudogene 129	17.867	0.0321	Other	other
ABCD2	ATP binding cassette subfamily D member 2	-4.093	0.0332	Cytoplasm	transporter
OLFM5P	olfactomedin family member 5, pseudogene	-17.849	0.0332	Other	other
SEC24AP1		-17.829	0.0332	Other	other
C6orf163	chromosome 6 open reading frame 163	17.864	0.0333	Other	other
LINC00271	long intergenic non-protein coding RNA 271	-2.142	0.0333	Other	other
PARG	poly(ADP-ribose) glycohydrolase	-0.98	0.0333	Cytoplasm	enzyme
TRBV12-4	T cell receptor beta variable 12-4	-17.78	0.0333	Other	other
AC137834.2		-17.78	0.0333
AL158068.1		-17.78	0.0333
CDKN2D	cyclin dependent kinase inhibitor 2D	1.597	0.0335	Cytoplasm	transcription regulator
C2orf15	chromosome 2 open reading frame 15	-17.697	0.0337	Other	other
AC243562.3		-17.823	0.034
AC106760.1		-17.727	0.0347
DUTP8	deoxyuridine triphosphatase pseudogene 8	-17.607	0.0365	Other	other
FEM1C	fem-1 homolog C	-1.269	0.0365	Nucleus	transcription regulator
MMS22L	MMS22 like, DNA repair protein	-1.244	0.0365	Nucleus	other
OR14A16	olfactory receptor family 14 subfamily A member 16	-17.721	0.0365	Plasma Membrane	G-protein coupled receptor
UBD	ubiquitin D	3.345	0.0365	Nucleus	other
AC007435.1		-17.607	0.0365
AC069200.1		-17.607	0.0365
AL354979.1		-17.607	0.0365
AC092803.4		-16.44	0.0365
AC116347.1		1.166	0.0365
AC010646.1		17.582	0.0365
HTR1F	5-hydroxytryptamine receptor 1F	16.153	0.0366	Plasma Membrane	G-protein coupled receptor
Z73361.1		-17.499	0.0367
AC044849.1		-17.479	0.0372
APLNR	apelin receptor	-17.596	0.0381	Plasma Membrane	G-protein coupled receptor
GPC5-AS2	GPC5 antisense RNA 2	-17.536	0.0381	Other	other
ADH1B	alcohol dehydrogenase 1B (class I), beta polypeptide	-15.802	0.0396	Cytoplasm	enzyme
FTH1P11	ferritin heavy chain 1 pseudogene 11	0.897	0.0396	Other	other
PSME2P2	proteasome activator subunit 2 pseudogene 2	1.069	0.0402	Other	other
RHOQP1	ras homolog family member Q pseudogene 1	-17.396	0.0402	Other	other
ADRB3	adrenoceptor beta 3	17.317	0.0406	Plasma Membrane	G-protein coupled receptor
AC026979.3		-17.512	0.0406
AC006427.2		-17.373	0.0424
AC026803.1		14.704	0.0424
AC110491.1		17.259	0.043
C1orf122	chromosome 1 open reading frame 122	1.244	0.0439	Other	other
AC005790.1		-16.567	0.0445
AC005332.2		-17.345	0.0453
TRAF5	TNF receptor associated factor 5	-1.32	0.0455	Cytoplasm	transporter
AL133383.2		17.246	0.0463
AC103740.2		-17.148	0.0466
PSME2	proteasome activator subunit 2	1.038	0.0473	Cytoplasm	peptidase
PPIF	peptidylprolyl isomerase F	1.038	0.0482	Cytoplasm	enzyme
DLGAP1-AS3	DLGAP1 antisense RNA 3	17.217	0.0484	Other	other
ZMYM1	zinc finger MYM-type containing 1	-1.059	0.0493	Other	other
ZNF25	zinc finger protein 25	-1.231	0.0493	Nucleus	transcription regulator
SMIM41	small integral membrane protein 41	-17.168	0.0494	Other	other

## Sheet: DUG-hAMs
ID	Entrez Gene Name	Expr Log Ratio	Expr p-value	Location	Type(s)
CCL15	C-C motif chemokine ligand 15	6.795	4.72e-62	Extracellular Space	cytokine
CLEC4E	C-type lectin domain family 4 member E	3.892	1.16e-27	Plasma Membrane	other
CCL4	C-C motif chemokine ligand 4	3.928	1.04e-24	Extracellular Space	cytokine
CXCL8	C-X-C motif chemokine ligand 8	5.931	1.64e-21	Extracellular Space	cytokine
TNFAIP6	TNF alpha induced protein 6	4.646	3.65e-19	Extracellular Space	other
SOD2_1		4.476	4.89e-17
CCL23	C-C motif chemokine ligand 23	3.494	7.38e-14	Extracellular Space	cytokine
IL1B	interleukin 1 beta	4.054	3.52e-13	Extracellular Space	cytokine
AL162377.3		-21.268	1e-12
AP001021.1		26.591	1.27e-12
CCL4L2	C-C motif chemokine ligand 4 like 1	4.06	6.28e-12	Plasma Membrane	other
NCF1B	neutrophil cytosolic factor 1B pseudogene	3.248	1.05e-11	Other	other
CCL5	C-C motif chemokine ligand 5	4.288	1.52e-11	Extracellular Space	cytokine
TNIP3	TNFAIP3 interacting protein 3	3.13	5.71e-11	Cytoplasm	other
EMILIN3	elastin microfibril interfacer 3	-20.556	6.74e-11	Extracellular Space	other
MSC	musculin	2.056	9.94e-11	Cytoplasm	transcription regulator
ARMCX5-GPRASP2_2		-22.795	2.74e-09
TNFRSF4	TNF receptor superfamily member 4	4.36	2.86e-09	Plasma Membrane	transmembrane receptor
CCL3	C-C motif chemokine ligand 3	2.527	4.92e-09	Extracellular Space	cytokine
S100A8	S100 calcium binding protein A8	3.214	4.92e-09	Cytoplasm	other
NCF1	neutrophil cytosolic factor 1	2.524	5.27e-08	Cytoplasm	enzyme
ENKUR	enkurin, TRPC channel interacting protein	-20.038	5.6e-08	Cytoplasm	other
NFKBIA	NFKB inhibitor alpha	1.789	7.69e-08	Cytoplasm	transcription regulator
FTH1P20	ferritin heavy chain 1 pseudogene 20	1.279	1.82e-07	Other	other
NUP62	nucleoporin 62	-30	1.82e-07	Nucleus	transporter
CXCL3	C-X-C motif chemokine ligand 3	2.822	1.99e-07	Extracellular Space	cytokine
BCL2L11	BCL2 like 11	30	2.36e-07	Cytoplasm	other
SLC5A3	solute carrier family 5 member 3	-30	2.36e-07	Plasma Membrane	transporter
AL022318.4		-29.695	2.41e-07
PTGR2	prostaglandin reductase 2	29.543	2.8e-07	Cytoplasm	enzyme
KCNRG	potassium channel regulator	-29.59	3.63e-07	Cytoplasm	ion channel
TNFAIP3	TNF alpha induced protein 3	1.728	3.63e-07	Nucleus	enzyme
CST2	cystatin SA	2.822	3.7e-07	Extracellular Space	other
AC005670.2		-29.499	3.83e-07
AL008729.1		-29.201	5.5e-07
LRRC37A2	leucine rich repeat containing 37 member A3	-28.982	5.53e-07	Other	other
FTH1P8	ferritin heavy chain 1 pseudogene 8	1.127	5.79e-07	Other	other
TNFSF8	TNF superfamily member 8	-2.365	6.05e-07	Plasma Membrane	cytokine
CD38	CD38 molecule	3.071	8.87e-07	Plasma Membrane	enzyme
CCL3L1	C-C motif chemokine ligand 3 like 1	3.353	1.01e-06	Plasma Membrane	other
LINC02384	long intergenic non-protein coding RNA 2384	3.561	1.03e-06	Other	other
LINC02316	long intergenic non-protein coding RNA 2316	-28.208	1.18e-06	Other	other
FTH1	ferritin heavy chain 1	1.124	1.24e-06	Cytoplasm	enzyme
WFDC21P	WAP four-disulfide core domain 21, pseudogene	3.413	1.24e-06	Other	other
HLA-DPA3	major histocompatibility complex, class II, DP alpha 3 (pseudogene)	2.704	1.69e-06	Other	other
EBI3	Epstein-Barr virus induced 3	3.598	1.78e-06	Extracellular Space	cytokine
MCOLN2	mucolipin 2	1.916	1.78e-06	Plasma Membrane	ion channel
SOD2_2		2.228	4.22e-06
CXCL1	C-X-C motif chemokine ligand 1	2.874	7.01e-06	Extracellular Space	cytokine
ANKRD10-IT1	ANKRD10 intronic transcript 1	-24.379	7.97e-06	Other	other
AC025580.1		2.36	8.72e-06
PDE6G	phosphodiesterase 6G	1.685	1.13e-05	Cytoplasm	enzyme
AP000812.2		-25.433	1.39e-05
AC099506.1		-26.274	1.45e-05
MEF2C	myocyte enhancer factor 2C	-2.22	1.57e-05	Nucleus	transcription regulator
FTH1P7	ferritin heavy chain 1 pseudogene 7	1.181	1.73e-05	Other	other
FOLR1	folate receptor alpha	-26.18	2.07e-05	Plasma Membrane	transporter
SLIT2	slit guidance ligand 2	-2.461	2.21e-05	Extracellular Space	other
CFP	complement factor properdin	3.404	2.28e-05	Extracellular Space	other
AC008708.2	teneurin transmembrane protein 2	-25.384	2.77e-05	Plasma Membrane	other
ZC3H12C	zinc finger CCCH-type containing 12C	-25.86	2.79e-05	Other	other
CYP27B1	cytochrome P450 family 27 subfamily B member 1	2.526	2.95e-05	Cytoplasm	enzyme
CXCL5	C-X-C motif chemokine ligand 5	4.382	3.3e-05	Extracellular Space	cytokine
AL606807.1		2.933	3.45e-05
CCL18	C-C motif chemokine ligand 18	3.019	3.78e-05	Extracellular Space	cytokine
CSMD2	CUB and Sushi multiple domains 2	-2.725	3.78e-05	Other	other
FTH1P2	ferritin heavy chain 1 pseudogene 2	1.156	3.78e-05	Other	other
CCL8	C-C motif chemokine ligand 8	2.818	4e-05	Extracellular Space	cytokine
AC008894.3		-25.197	4e-05
AL354956.1		-24.937	4e-05
ALDH2	aldehyde dehydrogenase 2 family member	1.604	4.12e-05	Cytoplasm	enzyme
IFITM3	interferon induced transmembrane protein 3	-24.841	5.74e-05	Plasma Membrane	other
AC022509.1		-24.185	6.18e-05
IDO1	indoleamine 2,3-dioxygenase 1	5.514	7.01e-05	Cytoplasm	enzyme
OSM	oncostatin M	3.744	8.37e-05	Extracellular Space	cytokine
RBM12	RNA binding motif protein 12	-24.343	9.42e-05	Nucleus	other
NCF1C	neutrophil cytosolic factor 1C pseudogene	2.352	0.000101	Cytoplasm	other
TMEM176A	transmembrane protein 176A	1.471	0.000145	Other	other
AL359955.1		-2.476	0.000148
PVALB	parvalbumin	1.705	0.000153	Cytoplasm	other
DNAJC5B	DnaJ heat shock protein family (Hsp40) member C5 beta	1.474	0.000154	Other	transporter
ZNF841	zinc finger protein 841	-21.07	0.000181	Other	other
SLC39A8	solute carrier family 39 member 8	1.566	0.000191	Extracellular Space	transporter
GCH1	GTP cyclohydrolase 1	2.871	0.000193	Cytoplasm	enzyme
SLC2A6	solute carrier family 2 member 6	2.867	0.000213	Plasma Membrane	transporter
TMF1	TATA element modulatory factor 1	-23.315	0.000256	Cytoplasm	transcription regulator
IL15RA	interleukin 15 receptor subunit alpha	1.488	0.000265	Plasma Membrane	transmembrane receptor
MIR31HG	MIR31 host gene	-1.97	0.000316	Other	other
AC005224.2		-23.047	0.000336
GLCCI1	glucocorticoid induced 1	-2.144	0.000417	Cytoplasm	other
INSYN2B	inhibitory synaptic factor family member 2B	-23.009	0.000427	Other	other
CD163	CD163 molecule	-1.146	0.000477	Plasma Membrane	transmembrane receptor
FTH1P11	ferritin heavy chain 1 pseudogene 11	1.162	0.000562	Other	other
MIR133A1HG	MIR133A1 host gene	-22.405	0.000562	Other	other
SEC62-AS1		-22.379	0.000614	Other	other
AC245128.3		2.443	0.000614
ARHGAP6	Rho GTPase activating protein 6	-1.787	0.000689	Cytoplasm	other
NAP1L4P1	nucleosome assembly protein 1 like 4 pseudogene 1	-8.083	0.000999	Other	other
SEC22B4P	SEC22 homolog B4, pseudogene	2.013	0.00101	Other	other
EML2-AS1	EML2 antisense RNA 1	8.263	0.00109	Other	other
NDP	norrin cystine knot growth factor NDP	4.191	0.00109	Extracellular Space	growth factor
ATAD5	ATPase family AAA domain containing 5	-1.531	0.00111	Nucleus	enzyme
TANC2	tetratricopeptide repeat, ankyrin repeat and coiled-coil containing 2	-2.113	0.00112	Nucleus	transcription regulator
AC004890.2		-21.597	0.00126
AL035634.1		-21.56	0.00129
ABCC5	ATP binding cassette subfamily C member 5	-0.988	0.0013	Plasma Membrane	transporter
DDIT4	DNA damage inducible transcript 4	1.53	0.00135	Cytoplasm	other
CHST2	carbohydrate sulfotransferase 2	2.216	0.00139	Cytoplasm	enzyme
FTH1P12	ferritin heavy chain 1 pseudogene 12	1.366	0.00142	Other	other
ZEB1	zinc finger E-box binding homeobox 1	-1.627	0.00143	Nucleus	transcription regulator
AC007383.3		-21.599	0.00145
C15orf48	chromosome 15 open reading frame 48	2.132	0.00147	Nucleus	other
KYNU	kynureninase	1.438	0.00148	Cytoplasm	enzyme
PPM1L	protein phosphatase, Mg2+/Mn2+ dependent 1L	-1.956	0.00148	Cytoplasm	phosphatase
AL592435.1		-21.203	0.00148
NAV3	neuron navigator 3	-1.916	0.00154	Nucleus	other
USP12-AS1	USP12 antisense RNA 1	-21.487	0.00154	Other	other
ZRSR2P1	ZRSR2 pseudogene 1	-21.234	0.00158	Nucleus	other
KNL1	kinetochore scaffold 1	-1.53	0.00174	Nucleus	other
PBX1	PBX homeobox 1	-1.812	0.00174	Nucleus	transcription regulator
TNF	tumor necrosis factor	3.072	0.00174	Extracellular Space	cytokine
HELLS	helicase, lymphoid specific	-1.594	0.00184	Nucleus	enzyme
KIF4A	kinesin family member 4A	-1.083	0.00192	Nucleus	other
NFYA	nuclear transcription factor Y subunit alpha	-20.96	0.00194	Nucleus	transcription regulator
SCGB2B2	secretoglobin family 2B member 2	-2.534	0.00194	Other	other
AC068491.2		-21.157	0.00194
AC012668.3		-3.468	0.00194
AC125437.2	ATPase phospholipid transporting 9B (putative)	-20.85	0.00212	Cytoplasm	transporter
HS3ST3B1	heparan sulfate-glucosamine 3-sulfotransferase 3B1	1.646	0.00227	Cytoplasm	enzyme
TVP23C-CDRT4	TVP23C-CDRT4 readthrough	-20.765	0.00229	Other	other
CACNB2	calcium voltage-gated channel auxiliary subunit beta 2	-2.638	0.00236	Plasma Membrane	ion channel
PDE7B	phosphodiesterase 7B	-2.676	0.00236	Cytoplasm	enzyme
SYCP3	synaptonemal complex protein 3	-20.897	0.00238	Nucleus	other
NR3C2	nuclear receptor subfamily 3 group C member 2	-2.143	0.00248	Nucleus	ligand-dependent nuclear receptor
AC020913.3		-8.335	0.0025
FTH1P23	ferritin heavy chain 1 pseudogene 23	1.164	0.00251	Other	other
PRSS3	serine protease 3	-6.456	0.00251	Extracellular Space	peptidase
EPB41L2	erythrocyte membrane protein band 4.1 like 2	-1.34	0.0026	Plasma Membrane	other
NFIB	nuclear factor I B	-1.777	0.0026	Nucleus	transcription regulator
TSC22D1	TSC22 domain family member 1	1.531	0.0026	Nucleus	transcription regulator
PLA2G2D	phospholipase A2 group IID	3.544	0.00265	Extracellular Space	enzyme
AC002558.3		-20.722	0.00265
AC092484.1		3.245	0.00291
PMP2	peripheral myelin protein 2	-20.557	0.00295	Cytoplasm	other
CCL19	C-C motif chemokine ligand 19	7.026	0.00303	Extracellular Space	cytokine
PRG2	proteoglycan 2, pro eosinophil major basic protein	1.741	0.00303	Extracellular Space	other
LINC00504		-2.122	0.00305	Other	other
STAG3L5P	stromal antigen 3-like 5 pseudogene	-20.519	0.00305	Other	other
VNN1	vanin 1	2.131	0.00305	Plasma Membrane	enzyme
CARMIL1	capping protein regulator and myosin 1 linker 1	-1.769	0.00329	Cytoplasm	enzyme
MAP1LC3A	microtubule associated protein 1 light chain 3 alpha	1.628	0.00329	Cytoplasm	other
NR2F2	nuclear receptor subfamily 2 group F member 2	-1.695	0.00329	Nucleus	ligand-dependent nuclear receptor
PCED1B	PC-esterase domain containing 1B	-1.831	0.00329	Other	other
LYRM4	LYR motif containing 4	1.398	0.0034	Cytoplasm	other
DYNC2H1	dynein cytoplasmic 2 heavy chain 1	-1.805	0.00355	Cytoplasm	other
FLT1	fms related receptor tyrosine kinase 1	-1.386	0.00361	Plasma Membrane	kinase
IL32	interleukin 32	2.015	0.00366	Extracellular Space	cytokine
SLIT3	slit guidance ligand 3	-1.997	0.00386	Extracellular Space	other
AK8	adenylate kinase 8	1.749	0.004	Cytoplasm	kinase
ITGA2	integrin subunit alpha 2	-1.645	0.00419	Plasma Membrane	transmembrane receptor
TXK	TXK tyrosine kinase	-2.328	0.00419	Cytoplasm	kinase
AL163636.1		1.172	0.00419
CCL20	C-C motif chemokine ligand 20	4.048	0.00451	Extracellular Space	cytokine
FTH1P16	ferritin heavy chain 1 pseudogene 16	1.156	0.00451	Other	other
EXOC6B	exocyst complex component 6B	-1.641	0.00463	Other	other
LINC00342	long intergenic non-protein coding RNA 342	-2.468	0.00463	Other	other
AC139272.1		-3.021	0.00463
ZNF385D	zinc finger protein 385D	-2.303	0.00477	Nucleus	other
TXNP6	thioredoxin pseudogene 6	1.726	0.0048	Other	other
UBD	ubiquitin D	3.757	0.00487	Nucleus	other
AC068234.1		19.534	0.00487
PMFBP1	polyamine modulated factor 1 binding protein 1	-1.525	0.00494	Cytoplasm	other
LIPN	lipase family member N	7.188	0.00497	Extracellular Space	enzyme
PRKCA	protein kinase C alpha	-1.657	0.00497	Cytoplasm	kinase
RTTN	rotatin	-1.572	0.00499	Cytoplasm	other
SLC7A11	solute carrier family 7 member 11	2.056	0.00499	Plasma Membrane	transporter
SQSTM1	sequestosome 1	1.523	0.00499	Cytoplasm	transcription regulator
GATA2	GATA binding protein 2	-1.611	0.00507	Nucleus	transcription regulator
AC008083.2		-3.428	0.00511
HIST1H2AE	H2A clustered histone 8	2.576	0.00514	Nucleus	other
AC119676.1	HIVEP zinc finger 3	-3.93	0.00514	Nucleus	transcription regulator
NNMT	nicotinamide N-methyltransferase	1.307	0.00514	Cytoplasm	enzyme
ELN	elastin	-3.166	0.00516	Extracellular Space	other
TXN	thioredoxin	1.614	0.00526	Cytoplasm	enzyme
RPS26P21	ribosomal protein S26 pseudogene 21	-7.252	0.00537	Other	other
EHBP1	EH domain binding protein 1	-1.977	0.00539	Cytoplasm	other
Z83840.1		-3.256	0.00547
FOLR3	folate receptor gamma	1.429	0.00553	Extracellular Space	other
NANOS1	nanos C2HC-type zinc finger 1	2.152	0.00553	Cytoplasm	translation regulator
THRB	thyroid hormone receptor beta	-1.759	0.00553	Nucleus	ligand-dependent nuclear receptor
AL662795.2		-7.087	0.00553
CHSY3	chondroitin sulfate synthase 3	-1.818	0.00572	Cytoplasm	enzyme
AC005086.2	cut like homeobox 1	-19.349	0.00572	Nucleus	transcription regulator
LDB2	LIM domain binding 2	-2.074	0.00572	Nucleus	transcription regulator
LINC02435		-4.599	0.00572	Other	other
MTSS1	MTSS I-BAR domain containing 1	-1.8	0.00572	Cytoplasm	other
NKG7	natural killer cell granule protein 7	3.972	0.00572	Plasma Membrane	other
S100B	S100 calcium binding protein B	2.298	0.00578	Cytoplasm	other
MEI1	meiotic double-stranded break formation protein 1	1.591	0.00598	Other	other
SIGLEC1	sialic acid binding Ig like lectin 1	-2.145	0.00598	Plasma Membrane	other
TMEM176B	transmembrane protein 176B	1.399	0.00598	Other	other
FCAR	Fc fragment of IgA receptor	2.796	0.00605	Plasma Membrane	transmembrane receptor
AC092691.1		-1.857	0.00612
ADAMDEC1	ADAM like decysin 1	1.839	0.00629	Extracellular Space	peptidase
CMAHP	cytidine monophospho-N-acetylneuraminic acid hydroxylase, pseudogene	-2.528	0.00629	Cytoplasm	other
AL160272.1		-7.759	0.00629
APOO	apolipoprotein O	1.39	0.00658	Extracellular Space	other
SIGLEC15	sialic acid binding Ig like lectin 15	0.986	0.00664	Plasma Membrane	other
AKAP12	A-kinase anchoring protein 12	-1.687	0.00669	Cytoplasm	transporter
MYO7A	myosin VIIA	-1.778	0.00669	Cytoplasm	enzyme
KIF20B	kinesin family member 20B	-1.511	0.00674	Nucleus	enzyme
TNFSF9	TNF superfamily member 9	2.472	0.00674	Plasma Membrane	cytokine
AC245297.1		2.64	0.00674
GALNT10	polypeptide N-acetylgalactosaminyltransferase 10	-2.162	0.00699	Cytoplasm	enzyme
MLLT3	MLLT3 super elongation complex subunit	-1.48	0.00701	Nucleus	transcription regulator
CORO7	coronin 7	-9.818	0.00717	Cytoplasm	other
SPTLC3	serine palmitoyltransferase long chain base subunit 3	-1.622	0.00717	Cytoplasm	enzyme
AC002401.4		-6.574	0.00718
IL6	interleukin 6	1.692	0.00721	Extracellular Space	cytokine
AKR1B1P2	aldo-keto reductase family 1 member B1 pseudogene 2	1.828	0.00731	Other	other
AC022816.1		3.452	0.00731
IKZF2	IKAROS family zinc finger 2	-1.781	0.00734	Nucleus	transcription regulator
SAPCD1	suppressor APC domain containing 1	-6.942	0.00744	Other	other
AL591441.1		-2.63	0.00766
AP000347.1		19.014	0.0078
MT1G	metallothionein 1G	2.936	0.00797	Nucleus	other
LINC01374	long intergenic non-protein coding RNA 1374	-1.592	0.0081	Other	other
PSMA1	proteasome 20S subunit alpha 1	-1.577	0.0081	Cytoplasm	peptidase
PTPN14	protein tyrosine phosphatase non-receptor type 14	-1.906	0.00821	Cytoplasm	phosphatase
CD163L1	CD163 molecule like 1	-2.115	0.00827	Plasma Membrane	transmembrane receptor
ELMO1	engulfment and cell motility 1	-1.577	0.00827	Cytoplasm	other
AC027682.4		-8.301	0.00827
AC093010.3		-1.58	0.00839
CCR7	C-C motif chemokine receptor 7	3.11	0.00841	Plasma Membrane	G-protein coupled receptor
MCM8-AS1	MCM8 antisense RNA 1	-2.432	0.00841	Other	other
LIMCH1	LIM and calponin homology domains 1	-1.597	0.00847	Cytoplasm	other
COL11A1	collagen type XI alpha 1 chain	-3.944	0.00852	Extracellular Space	other
MAML3	mastermind like transcriptional coactivator 3	-2.561	0.00918	Nucleus	transcription regulator
ZNF827	zinc finger protein 827	-1.824	0.00918	Other	other
PHC2	polyhomeotic homolog 2	-2.268	0.00937	Nucleus	other
TXNP5	thioredoxin pseudogene 5	1.696	0.00937	Other	other
CKB	creatine kinase B	1.667	0.00938	Cytoplasm	kinase
MYO9A	myosin IXA	-1.595	0.00968	Cytoplasm	enzyme
HIF3A	hypoxia inducible factor 3 subunit alpha	-3.966	0.00978	Nucleus	transcription regulator
PPIF	peptidylprolyl isomerase F	1.125	0.00978	Cytoplasm	enzyme
MAP1B	microtubule associated protein 1B	-1.679	0.00989	Cytoplasm	other
CEBPB	CCAAT enhancer binding protein beta	1.298	0.01	Nucleus	transcription regulator
EAF1	ELL associated factor 1	10.218	0.01	Nucleus	transcription regulator
NINJ1	ninjurin 1	1.509	0.01	Plasma Membrane	other
PCDHGA3	protocadherin gamma subfamily A, 3	18.247	0.01	Other	other
RNASEK-C17orf49	RNASEK-C17orf49 readthrough	0.955	0.01	Other	other
SLAMF1	signaling lymphocytic activation molecule family member 1	2.185	0.01	Plasma Membrane	transmembrane receptor
STAB1	stabilin 1	-2.872	0.01	Plasma Membrane	transporter
AC087386.1		-3.247	0.01
P2RY8	P2Y receptor family member 8	-2.597	0.0101	Plasma Membrane	G-protein coupled receptor
ATP2B4	ATPase plasma membrane Ca2+ transporting 4	-1.348	0.0102	Plasma Membrane	transporter
EREG	epiregulin	3.303	0.0102	Extracellular Space	growth factor
CD93	CD93 molecule	-2.608	0.0104	Plasma Membrane	other
LYZ	lysozyme	1.978	0.0104	Extracellular Space	enzyme
AC239868.1		2.98	0.0104
CLSPN	claspin	-1.635	0.0106	Nucleus	other
DIAPH3	diaphanous related formin 3	-1.693	0.0106	Cytoplasm	enzyme
MIR222HG		-1.548	0.0106	Other	other
PTPMT1	protein tyrosine phosphatase mitochondrial 1	1.648	0.0106	Cytoplasm	phosphatase
AC097658.3		-6.013	0.0106
BID	BH3 interacting domain death agonist	1.788	0.0107	Cytoplasm	other
DDIT4-AS1		1.332	0.0107	Other	other
TLN2	talin 2	-1.345	0.011	Nucleus	other
CLEC10A	C-type lectin domain containing 10A	2.437	0.0111	Plasma Membrane	other
ZNF688	zinc finger protein 688	0.952	0.0111	Other	other
PTGES	prostaglandin E synthase	3.055	0.0112	Cytoplasm	enzyme
CIT	citron rho-interacting serine/threonine kinase	-1.331	0.0113	Cytoplasm	kinase
AP005131.1		-18.359	0.0113
AC068205.2		-9.198	0.0113
AC009229.2		-6.941	0.0113
AKR1B1	aldo-keto reductase family 1 member B	1.38	0.0115	Cytoplasm	enzyme
CLEC4D	C-type lectin domain family 4 member D	3.413	0.0115	Plasma Membrane	other
AC092757.2		-2.22	0.0116
MAGI1-IT1	MAGI1 intronic transcript 1	-7.831	0.0118	Other	other
RGMB	repulsive guidance molecule BMP co-receptor b	-1.232	0.0118	Plasma Membrane	other
TPRG1	tumor protein p63 regulated 1	-2.326	0.0121	Cytoplasm	other
RFX7	regulatory factor X7	-1.472	0.0123	Other	transcription regulator
AC013564.1		-6.979	0.0123
OSBPL3	oxysterol binding protein like 3	-1.237	0.0124	Cytoplasm	other
AC091057.1		-1.885	0.0125
IFITM1	interferon induced transmembrane protein 1	7.316	0.0129	Plasma Membrane	transmembrane receptor
PALLD	palladin, cytoskeletal associated protein	-2.388	0.0132	Plasma Membrane	other
AC245060.5		-3.169	0.0135
AC010210.1		-1.419	0.0135
HEY1	hes related family bHLH transcription factor with YRPW motif 1	2.545	0.0138	Nucleus	transcription regulator
MT1M	metallothionein 1M	1.761	0.0138	Other	other
NFAT5	nuclear factor of activated T cells 5	-1.623	0.0138	Nucleus	transcription regulator
TSHZ2	teashirt zinc finger homeobox 2	-2.538	0.0138	Other	transcription regulator
AC034139.1		18.038	0.0138
DNM3	dynamin 3	-1.755	0.0143	Cytoplasm	enzyme
PSME2P2	proteasome activator subunit 2 pseudogene 2	1.097	0.0143	Other	other
PRDX1P1	peroxiredoxin 1 pseudogene 1	1.548	0.0144	Cytoplasm	other
HLA-F	major histocompatibility complex, class I, F	1.069	0.0146	Plasma Membrane	transmembrane receptor
PDPN	podoplanin	2.176	0.0146	Plasma Membrane	other
BX571846.1		-3.364	0.0146
AC006449.6		1.495	0.0146
JAZF1	JAZF zinc finger 1	-1.954	0.0147	Nucleus	transcription regulator
MYH10	myosin heavy chain 10	-2.069	0.0147	Cytoplasm	enzyme
AC005546.1		-7.691	0.0147
ERMN	ermin	-3.682	0.0148	Extracellular Space	other
ARMCX5-GPRASP2_1		-2.699	0.0148
OSBPL11	oxysterol binding protein like 11	-0.785	0.0153	Cytoplasm	other
SELENOM	selenoprotein M	1.744	0.0153	Cytoplasm	other
ZKSCAN7-AS1	ZKSCAN7 ZNF cluster antisense RNA 1	-2.786	0.0158	Other	other
CNTRL	centriolin	-1.539	0.0159	Nucleus	transcription regulator
FCHSD2	FCH and double SH3 domains 2	-1.883	0.0159	Plasma Membrane	other
ATP8B4	ATPase phospholipid transporting 8B4 (putative)	-1.423	0.0161	Plasma Membrane	transporter
CTHRC1	collagen triple helix repeat containing 1	1.835	0.0161	Extracellular Space	other
THSD4	thrombospondin type 1 domain containing 4	-1.71	0.0161	Cytoplasm	other
SMURF2P1		-2.234	0.0164	Other	other
WDR11-AS1	WDR11 antisense RNA 1	-1.932	0.0166	Other	other
F13A1	coagulation factor XIII A chain	-3.175	0.0167	Extracellular Space	enzyme
MIR924HG	MIR924 host gene	-1.519	0.0171	Other	other
TH2LCRR	T helper type 2 locus control region associated RNA	-3.83	0.0171	Other	other
CD40	CD40 molecule	1.268	0.0172	Plasma Membrane	transmembrane receptor
IL10RB	interleukin 10 receptor subunit beta	1.324	0.0173	Plasma Membrane	transmembrane receptor
SLC4A4	solute carrier family 4 member 4	-1.458	0.0178	Plasma Membrane	transporter
RPSAP36	ribosomal protein SA pseudogene 36	-5.375	0.0179	Other	other
TENM3	teneurin transmembrane protein 3	-3.388	0.0179	Plasma Membrane	other
AC019205.1		-7.582	0.018
SFMBT2	Scm like with four mbt domains 2	-1.943	0.0181	Nucleus	other
DNM1P47	dynamin 1 pseudogene 47	-1.749	0.0182	Other	other
FAT2	FAT atypical cadherin 2	-2.101	0.0182	Plasma Membrane	other
FTH1P10	ferritin heavy chain 1 pseudogene 10	0.873	0.0182	Other	other
NFATC2	nuclear factor of activated T cells 2	-1.984	0.0182	Nucleus	transcription regulator
NFIX	nuclear factor I X	-2.137	0.0182	Nucleus	transcription regulator
PPBP	pro-platelet basic protein	3.299	0.0182	Extracellular Space	cytokine
SEC14L1P1	SEC14 like 1 pseudogene 1	-4.993	0.0182	Other	other
AC093152.1		-2.536	0.0182
CENPP	centromere protein P	-1.286	0.0183	Nucleus	other
MT1H	metallothionein 1H	3.17	0.0183	Other	other
AL035446.2		-1.904	0.0184
U62317.1		2.27	0.0184
NFIA	nuclear factor I A	-1.324	0.0185	Nucleus	transcription regulator
C9	complement C9	-1.894	0.0189	Extracellular Space	other
LINC02785		-1.136	0.0189	Other	other
RFX3	regulatory factor X3	-1.796	0.0189	Nucleus	transcription regulator
SLC39A10	solute carrier family 39 member 10	-1.359	0.0189	Extracellular Space	transporter
AC008750.8		-17.367	0.0189
SNED1	sushi, nidogen and EGF like domains 1	-4.915	0.0192	Plasma Membrane	other
AC022272.1		-5.67	0.0192
TEAD1	TEA domain transcription factor 1	-1.311	0.0193	Nucleus	transcription regulator
ASPM	assembly factor for spindle microtubules	-1.727	0.0195	Nucleus	other
BRCA1	BRCA1 DNA repair associated	-1.441	0.0198	Nucleus	transcription regulator
ZNF519	zinc finger protein 519	-1.933	0.0199	Nucleus	transcription regulator
RASA2	RAS p21 protein activator 2	-1.328	0.02	Cytoplasm	other
SLC4A7	solute carrier family 4 member 7	-1.487	0.02	Plasma Membrane	transporter
AL589863.2		-5.298	0.02
ILK	integrin linked kinase	-2.062	0.0201	Plasma Membrane	kinase
AP005262.2		-1.802	0.0202
KLHL29	kelch like family member 29	-1.683	0.0204	Other	other
LDLRAD2	low density lipoprotein receptor class A domain containing 2	-2.718	0.0204	Other	transporter
NUDT16L1	nudix hydrolase 16 like 1	1.484	0.0204	Cytoplasm	other
ZNF850	zinc finger protein 850	-1.566	0.0205	Other	other
FRMD4A	FERM domain containing 4A	-1.809	0.0206	Plasma Membrane	other
AL592293.2		-1.572	0.021
AL158050.1		2.268	0.021
RAI1-AS1	RAI1 antisense RNA 1	-7.618	0.0211	Other	other
MIR99AHG	mir-99a-let-7c cluster host gene	-1.978	0.0215	Other	other
PNRC1	proline rich nuclear receptor coactivator 1	1.409	0.0215	Nucleus	other
SENP6	SUMO specific peptidase 6	-1.176	0.0215	Cytoplasm	peptidase
AC133644.3		-2.34	0.0215
BHLHE41	basic helix-loop-helix family member e41	0.834	0.0217	Nucleus	transcription regulator
BMS1P1	BMS1 pseudogene 1	-1.376	0.0217	Other	other
HIST2H2AA3	H2A clustered histone 18	1.507	0.0218	Nucleus	other
AC092546.1		-2.939	0.0218
AL356124.1		-1.923	0.0218
AKR1B1P1	aldehyde reductase family 1 member B1 pseudogene 1	1.893	0.0221	Other	other
TXNP4	thioredoxin pseudogene 4	1.574	0.0221	Other	other
GNRHR	gonadotropin releasing hormone receptor	-7.738	0.0222	Plasma Membrane	G-protein coupled receptor
GOLGA7B	golgin A7 family member B	-1.321	0.0222	Other	other
ZBTB7C	zinc finger and BTB domain containing 7C	-1.517	0.0222	Nucleus	transcription regulator
MT1HL1	metallothionein 1H like 1	3.021	0.0223	Other	other
AC139795.1		-1.862	0.0225
HECTD2	HECT domain E3 ubiquitin protein ligase 2	-1.389	0.0226	Cytoplasm	enzyme
SMPD2	sphingomyelin phosphodiesterase 2	1.493	0.0226	Cytoplasm	enzyme
TNFRSF9	TNF receptor superfamily member 9	1.121	0.0226	Plasma Membrane	transmembrane receptor
ITGA4	integrin subunit alpha 4	-1.966	0.0227	Plasma Membrane	transmembrane receptor
LINC02798		-2.274	0.0227	Other	other
SHOC1	shortage in chiasmata 1	-2.064	0.0227	Nucleus	enzyme
SRGAP1	SLIT-ROBO Rho GTPase activating protein 1	-1.596	0.0227	Cytoplasm	other
UACA	uveal autoantigen with coiled-coil domains and ankyrin repeats	-1.642	0.0227	Cytoplasm	other
AC092143.3		-9.522	0.0227
AC114490.1		7.806	0.0227
EPN2	epsin 2	-1.562	0.0231	Cytoplasm	other
NEDD9	neural precursor cell expressed, developmentally down-regulated 9	-1.618	0.0231	Nucleus	other
AC009318.3		-6	0.0231
C1orf122	chromosome 1 open reading frame 122	1.219	0.0234	Other	other
MAML2	mastermind like transcriptional coactivator 2	-1.902	0.0234	Nucleus	transcription regulator
AL023653.1		-5.036	0.0234
AL035665.2		-2.24	0.0234
ANKDD1A	ankyrin repeat and death domain containing 1A	-2.779	0.0238	Other	other
ATP6V1FNB	ATP6V1F neighbor	-2.388	0.0238	Other	other
AL049634.2		-1.289	0.0238
RBM38	RNA binding motif protein 38	1.063	0.024	Nucleus	other
UTRN	utrophin	-1.743	0.024	Plasma Membrane	transmembrane receptor
IL18	interleukin 18	0.974	0.0243	Extracellular Space	cytokine
MBD5	methyl-CpG binding domain protein 5	-1.588	0.0243	Nucleus	other
ICAM1	intercellular adhesion molecule 1	2.022	0.0244	Plasma Membrane	transmembrane receptor
AC026310.2		2.73	0.0247
RALGAPA1	Ral GTPase activating protein catalytic subunit alpha 1	-1.414	0.0248	Cytoplasm	other
SLC24A1	solute carrier family 24 member 1	-1.642	0.0248	Plasma Membrane	transporter
GABRE	gamma-aminobutyric acid type A receptor subunit epsilon	-2.565	0.025	Plasma Membrane	ion channel
MLXIPL	MLX interacting protein like	-2.87	0.025	Nucleus	transcription regulator
SCLT1	sodium channel and clathrin linker 1	-1.442	0.025	Plasma Membrane	transporter
APBB1IP	amyloid beta precursor protein binding family B member 1 interacting protein	-1.409	0.0254	Cytoplasm	other
ADA	adenosine deaminase	1.76	0.0255	Cytoplasm	enzyme
AC104966.1		3.528	0.0256
PRDX1	peroxiredoxin 1	1.364	0.0259	Cytoplasm	enzyme
PIK3R1	phosphoinositide-3-kinase regulatory subunit 1	-1.217	0.026	Cytoplasm	kinase
AC093110.1		-1.191	0.026
TRIO	trio Rho guanine nucleotide exchange factor	-1.555	0.0261	Cytoplasm	kinase
AC009961.1		-1.953	0.0261
DENND4C	DENN domain containing 4C	-1.168	0.0263	Cytoplasm	other
PER3	period circadian regulator 3	-1.259	0.0263	Nucleus	other
TALDO1	transaldolase 1	1.219	0.0263	Cytoplasm	enzyme
ANKRD36	ankyrin repeat domain 36	-1.593	0.0264	Other	other
MIRLET7BHG	MIRLET7B host gene	-1.064	0.0264	Other	other
NEK1	NIMA related kinase 1	-1.099	0.0264	Nucleus	kinase
NKTR	natural killer cell triggering receptor	-1.984	0.0264	Plasma Membrane	enzyme
NPIPB4	nuclear pore complex interacting protein family member B5	-2.793	0.0265	Nucleus	other
SCN9A	sodium voltage-gated channel alpha subunit 9	-2.166	0.0265	Plasma Membrane	ion channel
KLF12	Kruppel like factor 12	-1.811	0.0266	Nucleus	transcription regulator
TIMM23B-AGAP6	TIMM23B-AGAP6 readthrough (NMD candidate)	-1.632	0.0266	Other	other
AC116347.1		1.104	0.0266
MYCL	MYCL proto-oncogene, bHLH transcription factor	1.699	0.0268	Nucleus	transcription regulator
C3	complement C3	1.772	0.0271	Extracellular Space	peptidase
PSTPIP2	proline-serine-threonine phosphatase interacting protein 2	0.813	0.0271	Cytoplasm	other
STOX2	storkhead box 2	-1.599	0.0271	Other	other
ARHGAP15	Rho GTPase activating protein 15	-1.545	0.0274	Cytoplasm	other
ASLP1	argininosuccinate lyase pseudogene 1	-5.086	0.0274	Other	other
CXCL2	C-X-C motif chemokine ligand 2	1.732	0.0274	Extracellular Space	cytokine
GJB2	gap junction protein beta 2	2.112	0.0274	Plasma Membrane	transporter
ITGA3	integrin subunit alpha 3	-1.868	0.0274	Plasma Membrane	other
MMS22L	MMS22 like, DNA repair protein	-1.171	0.0274	Nucleus	other
PITPNM2	phosphatidylinositol transfer protein membrane associated 2	-2.039	0.0274	Cytoplasm	enzyme
XYLB	xylulokinase	-1.328	0.0274	Cytoplasm	kinase
AL672207.1		2.123	0.0274
MGAT5	alpha-1,6-mannosylglycoprotein 6-beta-N-acetylglucosaminyltransferase	-1.473	0.0281	Cytoplasm	enzyme
NEAT1	nuclear paraspeckle assembly transcript 1	-2.052	0.0283	Other	other
STAG3L1	stromal antigen 3-like 1 (pseudogene)	-2.16	0.0283	Other	other
NAA16	N-alpha-acetyltransferase 16, NatA auxiliary subunit	-1.261	0.0284	Nucleus	enzyme
OTUD7B	OTU deubiquitinase 7B	-1.351	0.0284	Cytoplasm	peptidase
TICRR	TOPBP1 interacting checkpoint and replication regulator	-2.631	0.0285	Nucleus	other
AC010336.1		-3.24	0.0286
PRICKLE2	prickle planar cell polarity protein 2	-1.857	0.0287	Nucleus	other
AQP6	aquaporin 6	-4.052	0.0288	Cytoplasm	transporter
ADIRF-AS1	ADIRF antisense RNA 1	-2.677	0.0289	Other	other
TTC28	tetratricopeptide repeat domain 28	-1.815	0.0289	Cytoplasm	other
CENPF	centromere protein F	-1.97	0.029	Nucleus	other
AC023389.1		-5.001	0.029
AL157871.6		-3.76	0.029
AL157392.3		-2.036	0.0291
AL354919.2		-1.282	0.0291
ENTPD1	ectonucleoside triphosphate diphosphohydrolase 1	-1.977	0.0292	Plasma Membrane	enzyme
TARBP1	TAR (HIV-1) RNA binding protein 1	-1.416	0.0292	Nucleus	transcription regulator
AL590385.2		-1.719	0.0292
TRIM2	tripartite motif containing 2	-1.083	0.0294	Cytoplasm	enzyme
TXNP1	thioredoxin pseudogene 1	3.778	0.0297	Other	other
ATP8B1	ATPase phospholipid transporting 8B1	-2.159	0.0299	Plasma Membrane	transporter
CCDC26	CCDC26 long non-coding RNA	-1.778	0.0299	Other	other
DOCK8	dedicator of cytokinesis 8	-1.449	0.0299	Cytoplasm	other
FAM228B	family with sequence similarity 228 member B	-1.331	0.0299	Other	other
MKRN2OS	MKRN2 opposite strand	-2.429	0.0299	Other	other
NFKBIE	NFKB inhibitor epsilon	1.001	0.0299	Nucleus	transcription regulator
NPR3	natriuretic peptide receptor 3	-3.523	0.0299	Plasma Membrane	G-protein coupled receptor
PIM3	Pim-3 proto-oncogene, serine/threonine kinase	1.048	0.0299	Cytoplasm	kinase
ZMYM1	zinc finger MYM-type containing 1	-1.015	0.0299	Other	other
AC245297.3		0.813	0.0299
ACRV1	acrosomal vesicle protein 1	-4.987	0.0301	Cytoplasm	other
CPEB3	cytoplasmic polyadenylation element binding protein 3	-1.728	0.0301	Cytoplasm	translation regulator
DAAM1	dishevelled associated activator of morphogenesis 1	-1.28	0.0301	Cytoplasm	other
PDPR	pyruvate dehydrogenase phosphatase regulatory subunit	-1.797	0.0301	Cytoplasm	enzyme
TRAF3IP2-AS1	TRAF3IP2 antisense RNA 1	-1.954	0.0301	Other	other
ZNF490	zinc finger protein 490	-1.76	0.0301	Nucleus	transcription regulator
ZNF580	zinc finger protein 580	-6.51	0.0301	Nucleus	transcription regulator
AC001226.2		-6.966	0.0303
CHAC1	ChaC glutathione specific gamma-glutamylcyclotransferase 1	2.525	0.0305	Cytoplasm	enzyme
PRH1	proline rich protein HaeIII subfamily 1	-1.913	0.0306	Extracellular Space	other
SEC22B	SEC22 homolog B, vesicle trafficking protein (gene/pseudogene)	1.179	0.0306	Cytoplasm	other
AP002893.1		2.372	0.0306
MAF1	MAF1 homolog, negative regulator of RNA polymerase III	1.1	0.0312	Nucleus	other
CNTFR	ciliary neurotrophic factor receptor	-3.902	0.0314	Plasma Membrane	transmembrane receptor
AC092353.2		-1.727	0.0314
CD58	CD58 molecule	0.942	0.0315	Plasma Membrane	transmembrane receptor
FRRS1	ferric chelate reductase 1	-1.803	0.0315	Plasma Membrane	transmembrane receptor
NAV2	neuron navigator 2	-1.369	0.0315	Nucleus	enzyme
PSMD6-AS2	PSMD6 antisense RNA 2	-2.63	0.0315	Other	other
PSME2	proteasome activator subunit 2	0.983	0.0315	Cytoplasm	peptidase
S100A9	S100 calcium binding protein A9	1.224	0.0315	Cytoplasm	other
SRGAP2C	SLIT-ROBO Rho GTPase activating protein 2C	-2.252	0.0315	Other	other
AL390195.2		-5.999	0.0315
AC092896.2		-3.939	0.0315
AL627309.6		-2.312	0.0315
ANKRD36C	ankyrin repeat domain 36C	-1.71	0.0316	Other	other
MGP	matrix Gla protein	-4.79	0.0316	Extracellular Space	other
VMO1	vitelline membrane outer layer 1 homolog	1.42	0.0316	Extracellular Space	other
CDKN2D	cyclin dependent kinase inhibitor 2D	1.459	0.032	Cytoplasm	transcription regulator
CENPE	centromere protein E	-1.712	0.032	Nucleus	other
AC100849.1		-2.469	0.032
NBPF1	NBPF member 19	-1.107	0.0322	Other	other
ATF7IP	activating transcription factor 7 interacting protein	-1.086	0.0326	Nucleus	transcription regulator
NUCKS1	nuclear casein kinase and cyclin dependent kinase substrate 1	-1.328	0.0326	Nucleus	kinase
ZC3H13	zinc finger CCCH-type containing 13	-1.894	0.0326	Extracellular Space	other
AC092683.2		-2.381	0.0327
TMEM205	transmembrane protein 205	1.029	0.0329	Cytoplasm	other
GPRIN3	GPRIN family member 3	-1.39	0.0336	Other	other
SLC2A9	solute carrier family 2 member 9	-1.036	0.0342	Plasma Membrane	transporter
AC104123.1		-2.048	0.0342
ARHGEF26	Rho guanine nucleotide exchange factor 26	-1.96	0.0343	Plasma Membrane	other
SRGAP2B	SLIT-ROBO Rho GTPase activating protein 2B	-1.383	0.0343	Other	other
BRCA2	BRCA2 DNA repair associated	-1.556	0.0351	Nucleus	transcription regulator
JUNB	JunB proto-oncogene, AP-1 transcription factor subunit	1.766	0.0351	Nucleus	transcription regulator
PCM1	pericentriolar material 1	-1.556	0.0351	Cytoplasm	other
CTSK	cathepsin K	1.735	0.0352	Cytoplasm	peptidase
AC093700.1		1.027	0.0354
DEF6	DEF6 guanine nucleotide exchange factor	-1.325	0.0355	Extracellular Space	other
MIR4435-2HG	MIR4435-2 host gene	-1.134	0.0355	Other	other
CCDC146	coiled-coil domain containing 146	-1.486	0.0356	Cytoplasm	other
DSP	desmoplakin	-1.881	0.0356	Plasma Membrane	other
AL138760.1		-2.454	0.0356
AC022916.1		5.805	0.0356
CCDC18	coiled-coil domain containing 18	-1.432	0.036	Other	other
STARD10	StAR related lipid transfer domain containing 10	9.267	0.036	Cytoplasm	other
ZSWIM6	zinc finger SWIM-type containing 6	-1.601	0.036	Extracellular Space	other
GAL3ST4	galactose-3-O-sulfotransferase 4	-1.654	0.0362	Cytoplasm	enzyme
MACF1	microtubule actin crosslinking factor 1	-1.56	0.0362	Cytoplasm	enzyme
NRP1	neuropilin 1	-0.838	0.0362	Plasma Membrane	transmembrane receptor
CTSH	cathepsin H	1.188	0.0363	Cytoplasm	peptidase
PTBP2	polypyrimidine tract binding protein 2	-1.54	0.0363	Nucleus	other
WDR7	WD repeat domain 7	-1.504	0.0363	Cytoplasm	other
FIRRE	firre intergenic repeating RNA element	-1.967	0.0365	Other	other
INO80D	INO80 complex subunit D	-1.614	0.0365	Nucleus	other
ABLIM3	actin binding LIM protein family member 3	-1.589	0.0368	Cytoplasm	other
ARHGAP10	Rho GTPase activating protein 10	-1.174	0.0368	Cytoplasm	other
CLMP	CXADR like membrane protein	-1.728	0.0368	Plasma Membrane	other
CLN6	CLN6 transmembrane ER protein	-3.712	0.0368	Cytoplasm	other
PLXNA2	plexin A2	-1.768	0.0368	Plasma Membrane	transmembrane receptor
PKP4	plakophilin 4	-1.844	0.037	Plasma Membrane	other
SLC7A11-AS1	SLC7A11 antisense RNA 1	1.82	0.0373	Other	other
KLRA1P	killer cell lectin like receptor A1, pseudogene	-2.99	0.0376	Other	other
SLC4A8	solute carrier family 4 member 8	-1.184	0.0376	Plasma Membrane	transporter
TNFAIP1	TNF alpha induced protein 1	1.321	0.0376	Plasma Membrane	ion channel
SELENOW	selenoprotein W	1.144	0.0379	Cytoplasm	enzyme
GPR155	G protein-coupled receptor 155	-1.239	0.038	Plasma Membrane	G-protein coupled receptor
MAGI3	membrane associated guanylate kinase, WW and PDZ domain containing 3	-1.434	0.0382	Cytoplasm	kinase
CAMK2D	calcium/calmodulin dependent protein kinase II delta	-0.971	0.0385	Cytoplasm	kinase
ITSN1	intersectin 1	-1.641	0.0385	Cytoplasm	other
REV3L	REV3 like, DNA directed polymerase zeta catalytic subunit	-2.098	0.0385	Nucleus	enzyme
THADA	THADA armadillo repeat containing	-1.125	0.0385	Cytoplasm	other
VCAM1	vascular cell adhesion molecule 1	2.647	0.0385	Plasma Membrane	transmembrane receptor
EXT1	exostosin glycosyltransferase 1	-1.505	0.0392	Cytoplasm	enzyme
SERPINA1	serpin family A member 1	1.491	0.0392	Extracellular Space	other
LCLAT1	lysocardiolipin acyltransferase 1	-1.196	0.0395	Cytoplasm	enzyme
ZNF395	zinc finger protein 395	-1.412	0.0396	Cytoplasm	transcription regulator
ST18	ST18 C2H2C-type zinc finger transcription factor	-1.83	0.0397	Nucleus	transcription regulator
SLC16A7	solute carrier family 16 member 7	-1.491	0.0399	Plasma Membrane	transporter
ADAMTS6	ADAM metallopeptidase with thrombospondin type 1 motif 6	-2.14	0.0402	Extracellular Space	peptidase
CPLANE1	ciliogenesis and planar polarity effector 1	-1.569	0.0402	Other	other
GLI2	GLI family zinc finger 2	-1.723	0.0402	Nucleus	transcription regulator
JMJD1C	jumonji domain containing 1C	-1.686	0.0402	Nucleus	enzyme
GUSBP2	GUSB pseudogene 2	-1.814	0.0405	Other	other
ERP27	endoplasmic reticulum protein 27	-2.332	0.0406	Other	other
FTH1P5	ferritin heavy chain 1 pseudogene 5	1.577	0.0406	Other	other
PLAUR	plasminogen activator, urokinase receptor	1.219	0.0406	Plasma Membrane	transmembrane receptor
TMEM233	transmembrane protein 233	-3.172	0.0406	Other	other
TRPS1	transcriptional repressor GATA binding 1	-1.502	0.0406	Nucleus	transcription regulator
LINC02615	long intergenic non-protein coding RNA 2615	-1.853	0.0408	Other	other
IFI6	interferon alpha inducible protein 6	1.064	0.041	Cytoplasm	other
ZNF20	zinc finger protein 20	15.794	0.041	Nucleus	transcription regulator
HERC2P2	hect domain and RLD 2 pseudogene 2	-1.315	0.0412	Other	other
AC092614.1	myosin IB	-3.517	0.0412	Cytoplasm	enzyme
PRPF38B	pre-mRNA processing factor 38B	-1.314	0.0412	Other	other
C2CD3	C2 domain containing 3 centriole elongation regulator	-1.057	0.0413	Cytoplasm	other
CSRP2	cysteine and glycine rich protein 2	1.234	0.0413	Nucleus	other
GPX4	glutathione peroxidase 4	1.002	0.0417	Cytoplasm	enzyme
AC127164.1		-5.853	0.0419
MAP4K3	mitogen-activated protein kinase kinase kinase kinase 3	-1.172	0.042	Plasma Membrane	kinase
SGPP2	sphingosine-1-phosphate phosphatase 2	2.17	0.0421	Cytoplasm	phosphatase
HS3ST2	heparan sulfate-glucosamine 3-sulfotransferase 2	-1.377	0.0424	Cytoplasm	enzyme
AC090515.4		-1.187	0.0424
VNN2	vanin 2	1.652	0.0425	Other	enzyme
SOCS3	suppressor of cytokine signaling 3	1.85	0.0426	Cytoplasm	phosphatase
AC093788.1		-6.449	0.0426
PRR14L	proline rich 14 like	-1.423	0.0427	Other	enzyme
AC034102.5		6.494	0.0427
UPF2	UPF2 regulator of nonsense mediated mRNA decay	-1.707	0.0429	Cytoplasm	other
USF3	upstream transcription factor family member 3	-1.456	0.0429	Other	other
CRYGS	crystallin gamma S	-1.963	0.043	Other	other
EGR1	early growth response 1	-1.447	0.043	Nucleus	transcription regulator
FRMD4B	FERM domain containing 4B	-1.56	0.043	Cytoplasm	other
LRRC37B	leucine rich repeat containing 37B	-1.485	0.043	Cytoplasm	other
LRRC61	leucine rich repeat containing 61	2.021	0.043	Other	other
RASA1	RAS p21 protein activator 1	-2.146	0.043	Cytoplasm	transporter
SOX12	SRY-box transcription factor 12	-1.92	0.043	Nucleus	transcription regulator
SPECC1L	sperm antigen with calponin homology and coiled-coil domains 1 like	-0.997	0.043	Extracellular Space	other
VSTM2L	V-set and transmembrane domain containing 2 like	-2.701	0.043	Extracellular Space	other
BNC2	basonuclin 2	-1.516	0.0432	Nucleus	transcription regulator
STXBP1	syntaxin binding protein 1	-1.169	0.0433	Cytoplasm	transporter
DGAT2	diacylglycerol O-acyltransferase 2	1.754	0.0435	Cytoplasm	enzyme
NSRP1	nuclear speckle splicing regulatory protein 1	-1.593	0.0435	Nucleus	other
AC131212.2		-3.659	0.0435
MAP3K5	mitogen-activated protein kinase kinase kinase 5	-0.83	0.0439	Cytoplasm	kinase
MIR503HG	MIR503 host gene	-1.575	0.044	Other	other
ZFHX4	zinc finger homeobox 4	-3.085	0.044	Nucleus	transcription regulator
AKR1B1P7	aldo-keto reductase family 1 member B1 pseudogene 7	1.93	0.0441	Other	other
CACNA1C	calcium voltage-gated channel subunit alpha1 C	-1.944	0.0441	Plasma Membrane	ion channel
ZG16B	zymogen granule protein 16B	1.531	0.0441	Cytoplasm	other
AC063952.1		-7.104	0.0441
AL592295.4		-5.84	0.0441
AP002852.1		4.286	0.0441
HIP1	huntingtin interacting protein 1	-1.127	0.0443	Cytoplasm	other
MTCP1	mature T cell proliferation 1	-1.561	0.0443	Cytoplasm	other
AC139495.1		-5.892	0.0445
PLCL2	phospholipase C like 2	-1.444	0.0448	Cytoplasm	enzyme
AAK1	AP2 associated kinase 1	-1.42	0.0449	Cytoplasm	kinase
LINC01435	long intergenic non-protein coding RNA 1435	-1.67	0.0449	Other	other
RAD51AP1P1	RAD51AP1 pseudogene 1	-5.804	0.0449	Other	other
TRAF5	TNF receptor associated factor 5	-1.183	0.0449	Cytoplasm	transporter
AC078777.1		-2.656	0.0449
AC107021.2		7.78	0.0449
AC139795.2		-1.76	0.0452
AC091057.3		-2.241	0.0454
DMKN	dermokine	-3.397	0.0456	Extracellular Space	other
IER3	immediate early response 3	0.979	0.0456	Cytoplasm	other
AL365295.2	uncharacterized LOC105370504	-6.506	0.0456	Other	other
MKI67	marker of proliferation Ki-67	-1.514	0.0456	Nucleus	other
NIPBL	NIPBL cohesin loading factor	-1.405	0.0456	Nucleus	transcription regulator
STAP2	signal transducing adaptor family member 2	1.639	0.0456	Cytoplasm	other
DNAAF4-CCPG1	DNAAF4-CCPG1 readthrough (NMD candidate)	-1.422	0.0457	Other	other
PIM1	Pim-1 proto-oncogene, serine/threonine kinase	1.223	0.0457	Cytoplasm	kinase
PLA2G10	phospholipase A2 group X	-3.786	0.0457	Cytoplasm	enzyme
LINC02680	long intergenic non-protein coding RNA 2680	-2.634	0.0462	Other	other
CTIF	cap binding complex dependent translation initiation factor	-1.624	0.0463	Cytoplasm	other
GTF2IP12	general transcription factor IIi pseudogene 12	-1.603	0.0463	Other	other
AP000593.4		-4.189	0.0463
C1S	complement C1s	1.712	0.0465	Extracellular Space	peptidase
DOCK10	dedicator of cytokinesis 10	-1.404	0.0465	Cytoplasm	other
RPS6KA2	ribosomal protein S6 kinase A2	-1.288	0.0465	Nucleus	kinase
TAFA4	TAFA chemokine like family member 4	1.581	0.0465	Extracellular Space	other
AL031733.2		-4.591	0.0465
AC105052.4		-2.059	0.0465
PDE2A	phosphodiesterase 2A	-2.091	0.0468	Cytoplasm	enzyme
ACOD1	aconitate decarboxylase 1	6.923	0.0474	Cytoplasm	enzyme
ANO5	anoctamin 5	-1.237	0.0476	Plasma Membrane	ion channel
FLNC-AS1	FLNC antisense RNA 1	-1.562	0.0476	Other	other
AC079760.2		-3.44	0.0476
FGD4	FYVE, RhoGEF and PH domain containing 4	-1.452	0.0479	Cytoplasm	other
DLEU2	deleted in lymphocytic leukemia 2	-1.424	0.0484	Other	other
DNMBP	dynamin binding protein	-1.604	0.0485	Cytoplasm	other
GK	glycerol kinase	1.248	0.0488	Cytoplasm	kinase
DOCK3	dedicator of cytokinesis 3	-1.713	0.0489	Cytoplasm	other
ZNF559-ZNF177	ZNF559-ZNF177 readthrough	-1.823	0.049	Other	other
CWC27	CWC27 spliceosome associated cyclophilin	-1.012	0.0492	Nucleus	enzyme
LMO7-AS1	LMO7 antisense RNA 1	-2.193	0.0492	Other	other
TIAM2	TIAM Rac1 associated GEF 2	-1.492	0.0492	Cytoplasm	enzyme
TREML3P	triggering receptor expressed on myeloid cells like 3, pseudogene	3.592	0.0492	Other	other
LY75-CD302	LY75-CD302 readthrough	3.971	0.0493	Other	other
VPS13C	vacuolar protein sorting 13 homolog C	-1.549	0.0493	Cytoplasm	other
DCLK2	doublecortin like kinase 2	-1.536	0.0494	Cytoplasm	kinase
FAM214A	family with sequence similarity 214 member A	-1.298	0.0495	Other	other
ZNRD1	zinc ribbon domain containing 1	1.057	0.0495	Nucleus	transcription regulator
RPP38	ribonuclease P/MRP subunit p38	0.787	0.0496	Nucleus	enzyme
CD80	CD80 molecule	1.472	0.0498	Plasma Membrane	transmembrane receptor
AHI1	Abelson helper integration site 1	-1.405	0.05	Cytoplasm	other
MSH5-SAPCD1	MSH5-SAPCD1 readthrough (NMD candidate)	-10.546	0.05	Other	other
RUNX1T1	RUNX1 partner transcriptional co-repressor 1	-1.381	0.05	Nucleus	transcription regulator
