# Supplementary material for: Coxiella burnetii Strains Elicit Distinct Inflammatory Responses in Human Macrophages
Source: Pathogens. 2025 Oct 29;14(11):1101. doi: 10.3390/pathogens14111101 (PMC12655803; doi:10.3390/pathogens14111101)
Supplement: Supplementary file 1 [file pathogens-14-01101-s001.zip › Table S2.xlsx]

## Sheet: NMI-hAMs
Ingenuity Canonical Pathways	-log(p-value)	zScore	Ratio	Molecules
Dendritic Cell Maturation	2.08	1.63299	0.0123	HLA-DQB2,IGLC2,IL1B,IL32,NFKBIA,TNF,TRBV12-4
IL-17 Signaling	3.94	1.63299	0.0321	CXCL1,CXCL3,CXCL8,IL1B,TNF,TNFSF8
Neuroinflammation Signaling Pathway	4.36	1.63299	0.0254	CCL3,CCL5,CXCL8,HLA-DQB2,IL1B,NCF1,PLA2G2D,TNF
Role of MAPK Signaling in Inhibiting the Pathogenesis of Influenza	6.18	1.63299	0.0789	CCL5,CXCL8,IL1B,NFKBIA,PLA2G2D,TNF
Hepatic Fibrosis Signaling Pathway	2.8	1.88982	0.0167	CCL3,CCL5,CXCL8,IL1B,NCF1,NFKBIA,TNF
Production of Nitric Oxide and Reactive Oxygen Species in Macrophages	2.12	2	0.0209	NCF1,NFKBIA,S100A8,TNF
Role of IL-17F in Allergic Inflammatory Airway Diseases	4.48	2	0.0889	CCL4,CXCL1,CXCL8,IL1B
Acute Phase Response Signaling	3.02	2.23607	0.027	CP,IL1B,NFKBIA,SERPINA3,TNF
Coronavirus Pathogenesis Pathway	2.84	2.23607	0.0246	BCL2L11,CCL5,CXCL8,IL1B,NFKBIA
IL-6 Signaling	3.75	2.23607	0.0391	CXCL8,IL1B,NFKBIA,TNF,TNFAIP6
Role of IL-17A in Psoriasis	8.72	2.23607	0.357	CXCL1,CXCL3,CXCL8,S100A8,S100A9
TREM1 Signaling	4.81	2.23607	0.0649	CCL3,CXCL3,CXCL8,IL1B,TNF
Differential Regulation of Cytokine Production in Intestinal Epithelial Cells by IL-17A and IL-17F	9.44	2.44949	0.261	CCL3,CCL4,CCL5,CXCL1,IL1B,TNF
Differential Regulation of Cytokine Production in Macrophages and T Helper Cells by IL-17A and IL-17F	10.2	2.44949	0.333	CCL3,CCL4,CCL5,CXCL1,IL1B,TNF
Role of Hypercytokinemia/hyperchemokinemia in the Pathogenesis of Influenza	7.22	2.64575	0.0814	CCL3,CCL4,CCL5,CXCL3,CXCL8,IL1B,TNF

## Sheet: NMII-hAMs
Ingenuity Canonical Pathways	-log(p-value)	zScore	Ratio	Molecules
IL-6 Signaling	3.47	1.63299	0.0469	CXCL8,IL1A,IL1B,NFKBIA,SOCS3,TNFAIP6
Coronavirus Pathogenesis Pathway	2.44	1.63299	0.0296	BCL2L11,CCL5,CXCL8,IFNAR2,IL1B,NFKBIA
Hepatic Fibrosis Signaling Pathway	1.49	1.63299	0.0167	CCL3,CCL5,CXCL8,IL1A,IL1B,ITGB8,NFKBIA
TREM1 Signaling	2.63	2	0.0519	CCL3,CXCL3,CXCL8,IL1B
HMGB1 Signaling	2.14	2	0.0299	CXCL8,IL1A,IL1B,OSM,TNFSF14
Differential Regulation of Cytokine Production in Macrophages and T Helper Cells by IL-17A and IL-17F	6.84	2.23607	0.278	CCL3,CCL4,CCL5,CXCL1,IL1B
Tumor Microenvironment Pathway	2.01	2.23607	0.0279	CD44,CXCL8,IDO1,IL1B,OSM
IL-17 Signaling	5.05	2.33333	0.0481	CCL17,CXCL1,CXCL3,CXCL5,CXCL8,IL1A,IL1B,OSM,TNFSF14
Role of IL-17A in Psoriasis	9.44	2.44949	0.429	CXCL1,CXCL3,CXCL5,CXCL6,CXCL8,S100A8
Differential Regulation of Cytokine Production in Intestinal Epithelial Cells by IL-17A and IL-17F	7.93	2.44949	0.261	CCL3,CCL4,CCL5,CXCL1,IL1A,IL1B
Role of IL-17F in Allergic Inflammatory Airway Diseases	6.08	2.44949	0.133	CCL4,CXCL1,CXCL5,CXCL6,CXCL8,IL1B
Role of Hypercytokinemia/hyperchemokinemia in the Pathogenesis of Influenza	6.69	2.82843	0.093	CCL3,CCL4,CCL5,CXCL3,CXCL8,IFNAR2,IL1A,IL1B
Cardiac Hypertrophy Signaling (Enhanced)	3.26	3	0.0223	CSF2RB,CXCL8,GNB1L,IL15RA,IL1A,IL1B,IL2RA,IL7R,ITGB8,ITPR2,OSM,TNFSF14

## Sheet: G(Q212)-hAMs
Ingenuity Canonical Pathways	-log(p-value)	zScore	Ratio	Molecules
IL-17 Signaling	5.89	1.66667	0.0481	CCL20,CXCL1,CXCL3,CXCL8,IL1B,MUC5B,TNF,TNFSF8,TRAF5
Role of IL-17F in Allergic Inflammatory Airway Diseases	3.9	2	0.0889	CCL4,CXCL1,CXCL8,IL1B
Production of Nitric Oxide and Reactive Oxygen Species in Macrophages	1.62	2	0.0209	NCF1,NFKBIA,S100A8,TNF
Coronavirus Pathogenesis Pathway	1.54	2	0.0197	CCL5,CXCL8,IL1B,NFKBIA
Neuroinflammation Signaling Pathway	4.87	2.12132	0.0317	CCL3,CCL5,CD200R1,CXCL8,GABRA2,IL1B,NCF1,PLA2G2D,PLA2G4A,TNF
Hepatic Fibrosis Signaling Pathway	2.55	2.12132	0.0191	CCL3,CCL5,CXCL8,FTH1,IL1B,NCF1,NFKBIA,TNF
TREM1 Signaling	4.1	2.23607	0.0649	CCL3,CXCL3,CXCL8,IL1B,TNF
IL-6 Signaling	3.08	2.23607	0.0391	CXCL8,IL1B,NFKBIA,TNF,TNFAIP6
Role of IL-17A in Psoriasis	10.1	2.44949	0.429	CCL20,CXCL1,CXCL3,CXCL8,S100A8,S100A9
Differential Regulation of Cytokine Production in Macrophages and T Helper Cells by IL-17A and IL-17F	9.27	2.44949	0.333	CCL3,CCL4,CCL5,CXCL1,IL1B,TNF
Differential Regulation of Cytokine Production in Intestinal Epithelial Cells by IL-17A and IL-17F	8.55	2.44949	0.261	CCL3,CCL4,CCL5,CXCL1,IL1B,TNF
Role of Hypercytokinemia/hyperchemokinemia in the Pathogenesis of Influenza	6.21	2.64575	0.0814	CCL3,CCL4,CCL5,CXCL3,CXCL8,IL1B,TNF

## Sheet: DUG-hAMs
Ingenuity Canonical Pathways	-log(p-value)	zScore	Ratio	Molecules
Netrin Signaling	2.16	-2.44949	0.0833	ABLIM3,CACNA1C,CACNB2,ENAH,NFAT5,NFATC2
PPARα/RXRα Activation	1.4	-2.44949	0.0466	GK,IL1B,IL6,MEF2C,NFKBIA,NFKBIE,PLCL2,PRKCA,RRAS
PPAR Signaling	1.39	-2.44949	0.0561	IL18,IL1B,NFKBIA,NFKBIE,RRAS,TNF
April Mediated Signaling	2.53	-2.23607	0.119	NFAT5,NFATC2,NFKBIA,NFKBIE,TRAF5
Erythropoietin Signaling Pathway	4.09	-2.13809	0.0791	CSF2RB,CXCL8,IL18,IL1B,IL6,NFKBIA,NFKBIE,OSM,PIK3R1,PRKCA,RRAS,TNF,TNFSF8,TNFSF9
Integrin Signaling	1.53	-2.12132	0.0469	ILK,ITGA1,ITGA2,ITGA3,ITGA4,NEDD9,PIK3R1,PPP1R12B,RRAS,TLN2
Growth Hormone Signaling	1.59	-2	0.0704	IGF1,PIK3R1,PRKCA,RPS6KA2,SOCS3
Role of NFAT in Cardiac Hypertrophy	1.44	-1.89737	0.0455	CACNA1C,CACNB2,CAMK2D,IGF1,IL6,MEF2C,PIK3R1,PLCL2,PRKCA,RRAS
Actin Cytoskeleton Signaling	2.25	-1.73205	0.0531	DIAPH3,IQGAP2,ITGA1,ITGA2,ITGA3,ITGA4,MYH10,PIK3R1,PPP1R12B,RRAS,TIAM2,TLN2,TRIO
LXR/RXR Activation	3.18	-1.66667	0.0813	C3,C9,IL18,IL1B,IL6,LYZ,MLXIPL,S100A8,SERPINA1,TNF
Paxillin Signaling	1.86	-1.63299	0.0648	ITGA1,ITGA2,ITGA3,ITGA4,PIK3R1,RRAS,TLN2
Rac Signaling	1.78	-1.63299	0.058	IQGAP2,ITGA1,ITGA2,ITGA3,ITGA4,NCF1,PIK3R1,RRAS
ERK/MAPK Signaling	2.31	-1.50756	0.0561	ESR1,ITGA1,ITGA2,ITGA3,ITGA4,PIK3R1,PLA2G10,PLA2G2D,PPM1L,PRKCA,RRAS,TLN2
B Cell Receptor Signaling	2.19	-1.50756	0.0567	APBB1IP,CAMK2D,EGR1,MAP3K5,MEF2C,NFAT5,NFATC2,NFKBIA,NFKBIE,PIK3R1,RRAS
Tumor Microenvironment Pathway	2.45	1.50756	0.0615	CXCL8,HLA-F,ICAM1,IDO1,IGF1,IL1B,IL6,OSM,PIK3R1,RRAS,TNF
Production of Nitric Oxide and Reactive Oxygen Species in Macrophages	2.24	1.50756	0.0576	LYZ,MAP3K5,NCF1,NFKBIA,NFKBIE,PIK3R1,PPM1L,PRKCA,S100A8,SERPINA1,TNF
NRF2-mediated Oxidative Stress Response	1.97	1.66667	0.0506	DNAJC5B,FTH1,GSTM3,JUNB,MAFG,MAP3K5,PIK3R1,PRDX1,PRKCA,RRAS,SQSTM1,TXN
Role of IL-17F in Allergic Inflammatory Airway Diseases	5.05	1.88982	0.178	CCL4,CXCL1,CXCL5,CXCL8,IGF1,IL1B,IL6,RPS6KA2
FAT10 Cancer Signaling Pathway	2.2	2	0.1	IL6,NFKBIA,NFKBIE,TNF,UBD
TNFR1 Signaling	2.13	2	0.0962	BID,NFKBIA,NFKBIE,TNF,TNFAIP3
PTEN Signaling	2.53	2.12132	0.0667	BCL2L11,FLT1,ILK,ITGA1,ITGA2,ITGA3,ITGA4,MAGI3,PIK3R1,RRAS
IL-6 Signaling	4.29	2.3094	0.0938	CEBPB,CXCL8,IL18,IL1B,IL6,NFKBIA,NFKBIE,PIK3R1,RRAS,SOCS3,TNF,TNFAIP6
Crosstalk between Dendritic Cells and Natural Killer Cells	5.02	2.33333	0.121	CAMK2D,CCR7,CD40,CD80,CSF2RB,HLA-F,IL15RA,IL18,IL6,TLN2,TNF
Differential Regulation of Cytokine Production in Intestinal Epithelial Cells by IL-17A and IL-17F	4.93	2.44949	0.261	CCL3,CCL4,CCL5,CXCL1,IL1B,TNF
Acute Phase Response Signaling	6.38	2.5	0.0973	C1S,C3,C9,CEBPB,CP,IL18,IL1B,IL6,MAP3K5,NFKBIA,NFKBIE,OSM,PIK3R1,RRAS,SERPINA1,SERPINA3,SOCS3,TNF
IL-17 Signaling	5.02	2.5	0.0856	CCL20,CEBPB,CXCL1,CXCL3,CXCL5,CXCL8,IL18,IL1B,IL6,OSM,PIK3R1,RRAS,TNF,TNFSF8,TNFSF9,TRAF5
HMGB1 Signaling	3.21	2.52982	0.0719	CXCL8,ICAM1,IL18,IL1B,IL6,OSM,PIK3R1,RRAS,TNF,TNFSF8,TNFSF9,VCAM1
Role of IL-17A in Psoriasis	7.94	2.64575	0.5	CCL20,CXCL1,CXCL3,CXCL5,CXCL8,S100A8,S100A9
Differential Regulation of Cytokine Production in Macrophages and T Helper Cells by IL-17A and IL-17F	7.01	2.64575	0.389	CCL3,CCL4,CCL5,CXCL1,IL1B,IL6,TNF
Neuroinflammation Signaling Pathway	4.2	2.66789	0.0635	CCL3,CCL5,CD40,CD80,CXCL8,GABRE,HLA-F,ICAM1,IL18,IL1B,IL6,NCF1,NFAT5,NFATC2,PIK3R1,PLA2G10,PLA2G2D,S100B,TNF,VCAM1
TREM1 Signaling	4.09	3	0.117	CCL3,CD40,CXCL3,CXCL8,ICAM1,IL18,IL1B,IL6,TNF
Role of Hypercytokinemia/hyperchemokinemia in the Pathogenesis of Influenza	3.72	3	0.105	CCL3,CCL4,CCL5,CXCL3,CXCL8,IL18,IL1B,IL6,TNF
