# Supplementary material for: Coxiella burnetii Strains Elicit Distinct Inflammatory Responses in Human Macrophages
Source: Pathogens. 2025 Oct 29;14(11):1101. doi: 10.3390/pathogens14111101 (PMC12655803; doi:10.3390/pathogens14111101)
Supplement: Supplementary file 1 [file pathogens-14-01101-s001.zip › Table S3.xlsx]

## Sheet: Raw values
	MIP -1 alpha (CCL3)	SDF-1 alpha	IL-1 beta	IL-2	IL-4	IL-5	IP-10 (CXCL10)	IL-6	IL-8 (CXCL8)	Eotaxin (CCL11)	IL-12p70	IL-13	RANTES (CCL5)	IFN gamma	GM-CSF	TNF alpha	MIP-1 beta (CCL4)	MCP-1 (CCL2)	GRO alpha (CXCL1)	IL-18
D2U1	39	98	12	9	9	16	122.5	10	265	6	10	7	728.5	9	14	10	231	76	13	24
D2U2	42	103	12	8	9	19	144.5	11	221	8	10	7	828	10	14	10	295	78	14	27
D2U3	40	106	12	8	10	18	130	10	285	6	9	7	979	10	14	10	256	79	14	26
D2I1	46	128	13	8	9	17	179	10	298.5	7	10	7	1183.5	9	15	9	335.5	74	14	27
D2I2	59	122	18	8	9	18	274	9.5	338	8	10	8	1020.5	9	14.5	11	511	84	14	30
D2I3	63	123.5	12	8	10	19	214	9	364	7	11	7	1211	10	15	10	595.5	79	13	28
D3U1	52	130.5	12	8	9	17	448.5	9	215.5	7	10	6	917	10.5	14	10	294	67	11	30
D3U2	52	133	15	8	9	18	206.5	10	270	7	11	6	886	10	15	9	218.5	64.5	12	32
D3U3	43	132	17	8	9	18	176	9	186.5	7	9.5	6	995	10	13	10	247	60.5	11	35
D3I1	111	134	14	8	10	18	1158	10	312	7	9	6	1006	10	13	11	738	72	12	40
D3I2	99	138.5	17	7.5	8	17	971	9	296.5	6	10	7	1089	11	13.5	10	953	82	12	43
D3I3	92.5	130.5	15	7	8	18	793	9	340	7	9	6	1080	11	13	10	926	69	12	39
D5U1	39.5	105	7	8	9	21	154	10	157	5	9	5	427	9	12	7.5	164.5	82.5	10	47.5
D5U2	42.5	97	7	7	7	19	292	8	242	5	9	5	424	10	14	10	175	95	9	39
D5U3	42	91	7	8	8	18	161.5	9	251	6	9	5	434.5	10	13	8	184.5	80	9	45
D5I1	218.5	116	23.5	8	9	22	2380.5	8	1012	8	9	6	593	9	12	8	3537	320	12	47
D5I2	236	121	22	7	8	20	2748	8	994	7.5	10	6	666	10	13	11	3612	275	11	57.5
D5I3	223	128.5	21	8	7	20	2646	9	901	6	9	5	702	10	12	11	3727	239	11	54.5
POS_Untreated	3811	137	211	9	11	18	160	10	8292	23	11	7	3327.5	11	13	12	2924	12184	66	26
POS_Untreated	3748	134	226	8	8	18	182	10	7952	20	9	7	3126	12	12	12	3059	11054	69	24
POS_Untreated	4000.5	141.5	194	7	9	17	119	12	8049.5	20	11	7	3400	9	13	12	3302	12145	66.5	24
POS_treated	4534	590	7580.5	22	50	40	9206	5994.5	3818	28	25	11	6954	49	3651.5	5032	14569	9391	4355.5	651
POS_treated	4814	581	7628	23	45.5	43	8188	5799	4662.5	28	23	11.5	7050	47	3455	5165.5	14714.5	8878	4333	717.5
POS_treated	4649	618.5	7648	24	44	42	9277	5581	3799	31	25	12	7114	54	3193	5135.5	14681	9306	4204	686
"D" stands for days post-infection and "U" and "I" for uninfected and infected, respectively.

## Sheet: fold-change_compared_to_control
	LPS+ATP			48 hpi			72 hpi			120 hpi
CCL3 (MIP -1α)	1.18971	1.28442	1.1621	1.17949	1.40476	1.575	2.13462	1.90385	2.15116	5.53165	5.55294	5.30952
CXCL12 (SDF-1α)	4.30657	4.33582	4.37102	1.30612	1.18447	1.16509	1.02682	1.04135	0.988636	1.10476	1.24742	1.41209
IL1B (IL-1β)	35.9265	33.7522	39.4227	1.08333	1.5	1	1.16667	1.13333	0.882353	3.35714	3.14286	3
IL2 (IL-2)	2.44444	2.875	3.42857	0.888889	1	1	1	0.9375	0.875	1	1	1
IL4 (IL-4)	4.54545	5.6875	4.88889	1	1	1	1.11111	0.888889	0.888889	1	1.14286	0.875
IL5 (IL-5)	2.22222	2.38889	2.47059	1.0625	0.947368	1.05556	1.05882	0.944444	1	1.04762	1.05263	1.11111
CXCL10 (IP-10)	57.5375	44.989	77.958	1.46122	1.89619	1.64615	2.58194	4.70218	4.50568	15.4578	9.41096	16.3839
IL6 (IL-6)	599.45	579.9	465.083	1	0.863636	0.9	1.11111	0.9	1	0.8	1	1
IL-8 (CXCL8)	0.460444	0.58633	0.471955	1.12642	1.52941	1.27719	1.4478	1.09815	1.82306	6.44586	4.10744	3.58964
CCL11 (eotaxin )	1.21739	1.4	1.55	1.16667	1	1.16667	1	0.857143	1	1.6	1.5	1
IL12A (IL-12p70)	2.27273	2.55556	2.27273	1	1	1.22222	0.9	0.909091	0.947368	1	1.11111	1
IL13 (IL-13)	1.57143	1.64286	1.71429	1	1.14286	1	1	1.16667	1	1.2	1.2	1
CCL5 (RANTES)	2.08986	2.25528	2.09235	1.62457	1.23249	1.23698	1.09706	1.22912	1.08543	1.38876	1.57075	1.61565
IFNG (IFNγ)	4.45455	3.91667	6	1	0.9	1	0.952381	1.1	1.1	1	1	1
CSF2 (GM-CSF)	280.885	287.917	245.615	1.07143	1.03571	1.07143	0.928571	0.9	1	1	0.928571	0.923077
TNF (TNFα)	419.333	430.458	427.958	0.9	1.1	1	1.1	1.11111	1	1.06667	1.1	1.375
CCL4 (MIP-1β)	4.98256	4.81023	4.44609	1.45238	1.7322	2.32617	2.5102	4.36156	3.74899	21.5015	20.64	20.2005
CCL2 (MCP-1)	0.770765	0.803148	0.766241	0.973684	1.07692	1	1.07463	1.27132	1.1405	3.87879	2.89474	2.9875
CXCL1 (GROα)	65.9924	62.7971	63.218	1.07692	1	0.928571	1.09091	1	1.09091	1.2	1.22222	1.22222
IL18 (IL-18)	25.0385	29.8958	28.5833	1.125	1.11111	1.07692	1.33333	1.34375	1.11429	0.989474	1.47436	1.21111
